# Supplementary material for: MicroRNA-545 Suppresses Cell Proliferation by Targeting Cyclin D1 and CDK4 in Lung Cancer Cells
Source: PLoS One. 2014 Feb 5;9(2):e88022. doi: 10.1371/journal.pone.0088022 (PMC3914893; doi:10.1371/journal.pone.0088022)
Supplement: Table S2 — Relative expression of 450 miRNAs. (XLS) [file pone.0088022.s004.xls]

## Sheet: Sheet1
Table S2. Relative expression of 450 miRNAs
	normal lung tissue															lung cancer tissue
	1	2	3	4	5	6	7	8	9	10	11	12	13	14	15	1	2	3	4	5	6	7	8	9	10	11	12	13	14	15
miR-103-as	1.26576	1.16473	0.870551	0.528509	0.82932	#VALUE!	4.99332	0.554785	0.946058	5.65685	0.510506	0.668964	2.12874	0.19751	1.45397	0.0382075	0.243164	0.128514	0.373712	1.75321	#VALUE!	4.40762	0.655197	0.479632	0.732043	0.882703	0.143587	0.61132	0.0758872	0.590496
miR-133b	107.635	62.6829	78.7932	18.8959	23.7524	#VALUE!	218.275	19.8353	34.7755	159.786	14.42	39.9466	67.1819	26.9087	47.5048	1.67018	6.10504	19.2929	47.5048	99.7331	#VALUE!	250.732	60.5477	32.2226	7.78124	41.3553	15.3482	22.3159	15.2422	304.437
miR-200a	6.1475	3.73213	2.53151	2.86791	3.09513	#VALUE!	23.5883	6.1475	2.65737	52.7098	3.11666	3.50642	11.6318	1.00696	4.14106	0.181747	2.42839	2.41162	2.34567	24.0839	#VALUE!	30.2738	4.31691	3.83706	3.34035	7.51618	0.913831	0.812252	0.566442	4.31691
miR-200b	30.91	9.57983	10.4107	11.7127	7.26015	#VALUE!	166.572	15.7797	16.1113	64.8934	7.88986	20.1122	51.6251	3.75809	4.99332	0.303549	5.73582	10.1965	7.88986	300.246	#VALUE!	257.781	8.28212	20.6776	2.05623	22.9433	5.02805	3.41054	3.81055	12.3805
miR-220c	3.31728	1.27456	1.21419	0.386891	1.61328	#VALUE!	4.65893	1.10957	0.122428	0.920188	0.0145786	0.482968	0.279322	0.00491021	1.91853	0.0291573	0.368567	0.15283	0.336808	2.37841	#VALUE!	3.86375	0.784584	0.0134151	0.105112	0.0285572	0.111878	0.150726	0.00296038	0.632878
miR-26b	0.00424506	0.00103224	0.000516122	0.00215216	0.00110633	#VALUE!	0.015625	0.00163103	0.00282017	0.018199	0.00042803	0.00133402	0.0064343	0.000149248	0.000338161	4.69017e-05	0.000232578	0.000364953	0.0008269	0.00278135	#VALUE!	0.0138882	0.00171212	0.000446207	0.000101235	0.00116134	0.000362433	#VALUE!	0.000187607	0.00173602
miR-299-3p	5.1337	3.07375	3.07375	1.61328	2.58471	#VALUE!	16.2234	2.8481	3.16017	23.4254	1.42405	1.94531	7.6211	3.27161	5.16941	0.0859714	0.920188	0.411796	1.13288	6.06287	#VALUE!	11.0043	2.07053	1.43396	2.01391	2.9897	0.277392	2.75108	0.757858	1.6358
miR-299-5p	18.507	9.64646	5.31474	1.54756	2.80889	#VALUE!	23.1029	1.64718	4.08405	34.7755	4.05584	3.605	3.5801	8.33973	7.46426	0.180491	3.86375	3.29436	12.7286	19.0273	#VALUE!	67.1819	12.8171	15.455	4	11.4716	1.89212	1.97247	7.31065	58.4852
miR-34b	30.2738	12.5533	10.1261	4.34694	4.53154	#VALUE!	26.9087	7.46426	13.8326	37.2715	7.01285	13.1775	27.8576	11.1579	14.8254	0.332171	3.89062	4	11.4716	23.2636	#VALUE!	54.1917	18.8959	7.3615	2.62079	11.5514	4.02782	14.8254	3.05252	16.9123
miR-361-3p	0.0994421	0.104386	0.0717936	0.0328036	0.0575117	#VALUE!	0.332171	0.0349152	0.0629347	0.348686	0.0270168	0.0575117	0.119908	0.0187106	0.0877778	0.00477594	0.0243489	0.0172173	0.0669858	0.126745	#VALUE!	0.389582	0.0536603	0.0374212	0.0371627	0.0871715	0.0259162	0.0758872	0.0204749	0.0967228
miR-361-5p	630.346	390.722	315.173	1016.93	148.056	#VALUE!	6472.02	141.044	192.672	1530.73	324.034	962.071	445.722	209.383	377.413	8.33973	71.0124	95.6704	694.581	955.426	#VALUE!	6472.02	276.282	181.019	69.551	1074.91	143.013	342.509	112.986	556.408
miR-362-3p	51.9842	27.2843	54.5686	8.39773	8.51496	#VALUE!	265.028	12.7286	18.8959	49.5221	9.51366	16.1113	42.8137	13.737	24.59	0.570382	3.73213	9.91766	10.8528	65.7993	#VALUE!	129.787	18.8959	20.2521	1.95884	12.2101	4.59479	24.4201	11.7127	73.5167
miR-362-5p	0.417544	0.460094	0.243164	0.0908733	0.034674	#VALUE!	1.31951	0.0688691	0.0890031	0.864537	0.0717936	0.108067	0.233258	0.0511189	0.120742	0.00541058	0.0575117	0.047039	0.0651541	1.31039	#VALUE!	1.49485	0.115023	0.128514	0.00689612	0.193446	0.0571145	0.0616395	0.0960547	0.295248
miR-369-3p	0.721965	0.323088	0.351111	0.283221	0.329877	#VALUE!	1.29235	0.558644	0.230047	4.50023	0.343885	0.132127	0.959264	0.0934281	0.466516	0.0169802	0.129408	0.075363	0.0769465	1.18099	#VALUE!	0.779165	0.230047	0.234881	0.450625	0.590496	0.0279695	0.22688	0.0712977	0.211686
miR-369-5p	0.00138107	0.00109869	0.000648772	0.000690534	0.000936781	#VALUE!	0.00694408	0.000898621	0.000705044	0.0117597	0.000446207	0.000576657	0.00179724	0.00053804	0.00189972	0.000127254	0.000431007	0.000377823	0.000280444	0.00196671	#VALUE!	0.00464534	0.00104665	0.000495097	0.000880127	0.00264962	0.000364953	0.00053804	0.000484908	0.000990195
miR-371-3p	0.0579118	0.0665231	0.0160643	0.0185814	0.0203335	#VALUE!	0.118257	0.0180733	0.0158431	0.188156	0.00694408	0.016176	0.0339605	0.0116785	0.0209051	0.00230663	0.00897421	0.0219445	0.0476956	0.100134	#VALUE!	0.163799	0.026278	0.0188407	0.0142786	0.0748424	0.0174576	0.0126038	0.0228763	0.0877778
miR-371-5p	61.8199	115.36	9.18959	10.1261	11.1579	#VALUE!	44.0173	9.71356	7.78124	41.6429	5.42642	10.6295	5.46416	27.4741	6.9644	1.21419	5.09824	13.4543	57.68	43.4113	#VALUE!	182.278	21.259	14.3204	6.19026	40.7859	11.0043	2.54912	24.2515	249
miR-409-3p	0.220676	0.244855	0.171943	0.161544	0.208772	#VALUE!	0.768438	0.289172	0.174343	1.91853	0.186856	0.0877778	0.5	0.134904	0.348686	0.00929068	0.052193	0.060371	0.0698304	0.535887	#VALUE!	0.351111	0.133046	0.25349	0.234881	0.241484	0.0224056	0.0583146	0.0544094	0.105112
miR-409-5p	0.0620683	0.0285572	0.00975258	0.00302259	0.00396078	#VALUE!	0.0540336	0.00149049	0.00361948	0.0500669	0.00219738	0.00728932	0.0200535	0.000214015	0.00229069	0.00085606	0.00387927	0.00608722	0.0114382	0.018453	#VALUE!	0.0902456	0.00608722	0.00849012	0.00219738	0.0130482	0.00304361	0.00412898	0.00126206	0.0130482
miR-450a	0.0106722	0.00825795	0.00728932	0.00968522	0.00229069	#VALUE!	0.142595	0.0243489	0.00442533	0.248273	0.0033076	0.0154099	0.0195052	0.000331202	0.00240458	0.00155378	0.00494436	0.00310756	0.00739108	0.0293601	#VALUE!	0.100134	0.0191038	0.0067542	0.00184777	0.00803214	0.000227791	0.0024213	0.0013433	0.00708999
miR-450b-3p	0.0112807	0.00903663	0.00117755	0.00233883	0.00178483	#VALUE!	0.0257372	0.00261314	0.00361948	0.0473661	0.002022	0.00471019	0.00430432	0.000359929	0.0017481	0.000592869	0.00170029	0.00180974	0.0126914	0.0225614	#VALUE!	0.0563282	0.00744248	0.00430432	0.00183501	0.0102374	0.00412898	0.000276583	0.002022	0.00526263
miR-450b-5p	0.225313	0.389582	0.178006	0.136787	0.140632	#VALUE!	2.60268	0.22688	0.142595	1.23971	0.0733022	0.208772	0.000874048	0.0316862	0.0384733	0.0295643	0.0451228	0.160428	0.438303	0.747425	#VALUE!	2.71321	0.532185	0.20166	0.0669858	0.438303	0.173139	0.0374212	0.0994421	0.456916
miR-455-3p	0.0236831	0.0117597	0.0119239	0.00442533	0.00439476	#VALUE!	0.103665	0.00694408	0.0145786	0.146604	0.00734002	0.0136024	0.0165159	0.00968522	0.00638986	0.000553166	0.001011	0.000734984	0.0093553	0.0167465	#VALUE!	0.07966	0.00872881	0.00224355	0.00291963	0.0143779	0.00108356	0.00708999	0.00159746	0.00206449
miR-455-5p	0.0967228	0.0217929	0.0743254	0.0361465	0.0179484	#VALUE!	0.707107	0.0500669	0.0172173	0.392292	0.0228763	0.0818996	0.126745	0.00587987	0.0418102	0.00356965	0.00961832	0.0111254	0.0448111	0.0902456	#VALUE!	0.420448	0.0303955	0.0351581	0.00374713	0.0209051	0.0121744	0.0285572	0.0103804	0.0540336
miR-483-3p	39.1245	30.2738	11.3924	21.4068	15.6707	#VALUE!	240.518	13.0864	16.7955	445.722	22.4711	28.443	62.6829	19.6983	18.0009	2.46229	11.1579	4.65893	106.153	50.9143	#VALUE!	135.298	22.1618	19.4271	25.6342	77.7085	14.3204	5.31474	11.0043	85.0359
miR-483-3p	28.443	18.6357	16.7955	12.042	13.1775	#VALUE!	76.6386	14.723	10.1261	119.428	8.39773	6.19026	36.2523	1.61328	22.4711	0.558644	6.86852	3.75809	6.32033	41.3553	#VALUE!	43.4113	11.3924	11.2356	19.5622	17.3878	1.60214	8.22491	3.89062	9.00047
miR-485-3p	48.5029	46.8507	18.8959	12.042	19.6983	#VALUE!	137.187	16.9123	22.9433	165.421	15.1369	19.8353	41.3553	16.1113	29.2426	1.39474	11.6318	7.31065	29.6508	55.7152	#VALUE!	184.823	26.7228	21.7057	19.2929	36.2523	10.6295	15.0324	5.89708	37.7918
miR-485-5p	0.00487629	0.00167689	0.00511872	0.00451831	0.00225916	#VALUE!	0.00891222	0.00238797	0.00243815	0.0183255	0.000815516	0.00150085	0.0128686	0.00167689	0.00770494	0.000124635	0.00086801	0.000519712	0.000990195	0.00266805	#VALUE!	0.00786684	0.00145981	0.00149049	0.00188659	0.00372124	0.00041345	0.00285954	0.000936781	0.00148019
miR-487a	1.23971	0.582367	0.570382	0.582367	0.697372	#VALUE!	2.07053	0.747425	0.287175	6.63456	0.336808	0.193446	1	0.198884	1.08673	0.0334929	0.219151	0.154963	0.178006	2.04202	#VALUE!	1.32869	0.285191	0.432269	0.939523	0.532185	0.0595399	0.444421	0.154963	0.426317
miR-487b	0.329877	0.25349	0.303549	0.157127	0.236514	#VALUE!	0.558644	0.160428	0.0994421	2.26577	0.14161	0.0579118	0.423373	0.0748424	0.234881	0.00487629	0.0683934	0.0435857	0.0994421	0.628507	#VALUE!	0.368567	0.0953912	0.157127	0.255253	0.170755	0.0196408	0.137738	0.0204749	0.0865693
miR-490-3p	0.277392	0.184284	0.150726	0.0344345	0.0758872	#VALUE!	0.692555	0.0842021	0.114229	1.02101	0.052193	0.11344	0.151774	0.0310341	0.0688691	0.00684848	0.046714	0.0382075	0.173139	0.514057	#VALUE!	0.90125	0.119908	0.0698304	0.0865693	0.241484	0.0429857	0.0595399	0.0423939	0.156041
miR-490-5p	4.85678	6.45313	1.23971	1.03526	1.12506	#VALUE!	15.7797	0.870551	0.795536	4.50023	0.757858	1.19748	1.91853	5.16941	1.89212	0.11908	0.594604	2	4.25748	4.50023	#VALUE!	5.93809	1.32869	2.51403	1.05702	2.94854	0.0351581	0.339151	2.36199	14.2215
miR-491-3p	0.76313	0.486327	0.111878	0.134904	0.139661	#VALUE!	1.25701	0.181747	0.238159	1.29235	0.0987552	0.301452	0.271684	0.076415	0.0463914	0.0279695	0.373712	0.126745	0.907519	1.09429	#VALUE!	3.31728	0.602904	0.198884	0.231647	1	0.30566	0.0927827	0.134904	0.225313
miR-491-5p	#VALUE!	#VALUE!	#VALUE!	#VALUE!	#VALUE!	#VALUE!	#VALUE!	#VALUE!	#VALUE!	#VALUE!	#VALUE!	#VALUE!	#VALUE!	#VALUE!	#VALUE!	#VALUE!	#VALUE!	#VALUE!	#VALUE!	#VALUE!	#VALUE!	#VALUE!	#VALUE!	#VALUE!	#VALUE!	#VALUE!	#VALUE!	#VALUE!	#VALUE!	#VALUE!
miR-499-3p	2.69447	1.49485	1.26576	0.846745	1.14076	#VALUE!	5.24157	1.3566	0.840896	8.22491	0.61132	0.582367	2.34567	0.535887	1.41421	0.0665231	0.41466	0.363493	0.668964	2.80889	#VALUE!	3.94493	0.650671	0.650671	0.993092	1.30134	0.19751	1.21419	0.320856	1.00696
miR-499-5p	0.0228763	0.0177013	0.0154099	0.01468	0.014082	#VALUE!	0.137738	0.00854917	0.0105985	0.222211	0.0121744	0.0155171	0.0460709	0.00480916	0.0111254	0.000997082	0.00374713	0.0061722	0.0107464	0.0366511	#VALUE!	0.0382075	0.0127797	0.0105985	0.0196408	0.0145786	0.00282017	0.00831539	0.00587987	0.102949
miR-500	38.0546	15.3482	25.4572	3.89062	4.08405	#VALUE!	93.0542	5.50217	8.22491	15.0324	3.63008	7.21	14.8254	8.69388	24.4201	0.29937	1.21419	4.19887	2.8481	74.5429	#VALUE!	46.2057	10.7779	10.7779	1.24833	4.69134	2.08493	17.5087	3.41054	6.72717
miR-501-3p	0.307786	0.133046	0.161544	0.14161	0.103665	#VALUE!	0.784584	0.104386	0.125869	1.02811	0.11344	0.11908	0.348686	0.0883883	0.138696	0.00708999	0.0270168	0.0273939	0.0703162	0.447513	#VALUE!	0.619854	0.108819	0.0688691	0.07966	0.104386	0.0241807	0.121582	0.0426888	0.271684
miR-501-5p	12.3805	14.2215	7.01285	4.82323	1.56917	#VALUE!	28.443	2.15846	3.65533	9.78112	2.11404	4.40762	9.12611	22.1618	5.54044	0.135842	5.27803	12.996	27.6652	30.2738	#VALUE!	84.4485	5.89708	22.3159	0.737135	5.24157	3.43426	4.50023	26.5382	131.599
miR-502-3p	0.192109	0.0727958	0.119908	0.0293601	0.0361465	#VALUE!	2.28153	0.0818996	0.0717936	0.528509	0.073812	0.112656	0.148651	0.0162885	0.0361465	0.00494436	0.00982042	0.0104526	0.0575117	0.20166	#VALUE!	0.373712	0.0748424	0.118257	0.0126914	0.059954	0.0108964	0.0285572	0.0183255	0.0727958
miR-502-5p	5.93809	3.97237	5.46416	2.21914	1.93187	#VALUE!	22.6274	2.62079	1.72907	13.4543	1.52626	1.42405	5.61778	3.24901	5.77572	0.0947323	0.858565	1.07923	1.76541	10.0561	#VALUE!	12.996	2.32947	2.71321	1.42405	2.56685	0.768438	2.51403	1.8025	7.21
miR-508-3p	0.615572	0.411796	0.128514	0.0859714	0.0758872	#VALUE!	0.547147	0.0507658	0.0507658	0.476319	0.0579118	0.049721	0.121582	0.198884	0.0587202	0.0030861	0.0392817	0.118257	0.216134	0.707107	#VALUE!	25.9921	0.120742	0.168404	0.0493776	0.170755	0.0651541	0.107321	0.135842	0.779165
miR-508-5p	0.000592869	0.000352522	0.000217003	0.000173834	0.000152384	#VALUE!	0.00349619	9.12384e-05	9.71114e-05	0.00885066	0.000203879	0.000101939	0.000832651	0.000338161	0.00015996	3.07298e-05	0.000192881	5.73439e-05	0.000163321	0.00180974	#VALUE!	0.000787736	0.000104081	0.000147193	0.000280444	0.00012207	0.000516122	0.000446207	4.22702e-05	0.000605326
miR-509-3-5p	367.093	250.732	212.306	86.2229	174.853	#VALUE!	776.047	97.0059	149.086	916.506	89.2636	103.25	451.944	64.4452	390.722	4.02782	40.7859	24.0839	52.3457	324.034	#VALUE!	385.343	97.0059	96.3358	94.3532	122.786	1.65864	442.643	50.2134	85.6274
miR-509-3p	2.69447	2.15846	0.578344	0.570382	0.650671	#VALUE!	2.92817	0.528509	0.373712	3.605	0.332171	0.493116	1.07177	0.386891	0.812252	0.0518325	0.234881	0.852635	1.14076	2.51403	#VALUE!	28.443	0.521233	0.986233	0.602904	0.678302	0.291183	0.550953	1.31039	11.0043
miR-509-5p	0.426317	0.228458	0.170755	0.105843	0.157127	#VALUE!	0.895025	0.0712977	0.127627	0.993092	0.116629	0.115824	0.358489	0.131215	0.131215	0.00916277	0.0583146	0.0656073	0.496546	0.615572	#VALUE!	0.97942	0.178006	0.194791	0.160428	0.255253	0.0638133	0.184284	0.0934281	0.641713
miR-510	0.0463914	0.0351581	0.0395549	0.0193704	0.0250334	#VALUE!	0.181747	0.0150928	0.0264608	0.281265	0.0178244	0.0245183	0.0688691	0.0210505	0.0429857	0.00111403	0.00666121	0.00410046	0.0153034	0.0647041	#VALUE!	0.0921418	0.014885	0.0185814	0.0227183	0.0257372	0.00390625	0.0616395	0.01468	0.0157337
miR-511	22.7848	12.7286	10.1965	2.26577	0.482968	#VALUE!	47.8352	2.26577	3.83706	15.0324	2.02792	3.4822	9.84916	5.77572	15.2422	0.20166	0.858565	2.2974	3.03143	9.44794	#VALUE!	50.9143	4	2.65737	1.3566	2.78949	1.23971	4.02782	2.86791	5.9794
miR-512-3p	0.184284	0.186856	0.0967228	0.03983	0.0587202	#VALUE!	1	0.0642571	0.0473661	0.795536	0.0412346	0.0395549	0.108067	0.0356489	0.186856	0.00407213	0.0270168	0.073812	0.0934281	0.447513	#VALUE!	0.403321	0.163799	0.0896222	0.052556	0.0940779	0.03125	0.0638133	0.026278	0.160428
miR-512-5p	0.0712977	0.0127797	0.0174576	0.0129581	0.0138882	#VALUE!	0.196146	0.0112028	0.0583146	0.0908733	0.00560139	0.0264608	0.0297699	0.00885066	0.0583146	0.00086801	0.0227183	0.00164238	0.040386	0.0170983	#VALUE!	0.0409498	0.0169802	0.00680118	0.00808801	0.00975258	0.00344806	0.0177013	0.0518325	0.0132304
miR-513a-3p	8.75435	5.73582	4.11246	3.55537	2.54912	#VALUE!	15.6707	3.53081	5.57897	18.6357	1.60214	1.90528	7.67411	2.54912	4.37717	0.123279	0.742262	1.7411	2.08493	10.0561	#VALUE!	25.8125	2.05623	2.05623	1.95884	2.78949	0.747425	3.68075	2.01391	4.92458
miR-513a-5p	31.125	31.779	19.4271	13.3614	14.1232	#VALUE!	89.2636	22.9433	15.1369	156.498	9.18959	9.51366	76.1093	6.58873	30.2738	1.69349	9.00047	6.54322	7.88986	47.5048	#VALUE!	41.0696	16.9123	13.5479	22.0087	11.6318	2.2974	16.7955	4.05584	11.9588
miR-513b	0.00248938	0.00179724	0.00120229	0.000676323	0.000917503	#VALUE!	0.00548611	0.00116134	0.00146997	0.0116785	0.000949858	0.000474929	0.00280069	0.00154305	0.00163103	6.91457e-05	0.000340514	0.000311172	0.000557014	0.00268661	#VALUE!	0.00285954	0.000700173	0.00170029	0.00157547	0.00133402	0.000188912	0.00221266	0.000729907	0.00235509
miR-513c	#VALUE!	#VALUE!	#VALUE!	#VALUE!	#VALUE!	#VALUE!	#VALUE!	#VALUE!	#VALUE!	#VALUE!	#VALUE!	#VALUE!	#VALUE!	#VALUE!	#VALUE!	#VALUE!	#VALUE!	#VALUE!	#VALUE!	#VALUE!	#VALUE!	#VALUE!	#VALUE!	#VALUE!	#VALUE!	#VALUE!	#VALUE!	#VALUE!	#VALUE!	#VALUE!
miR-514	0.00222805	0.00139067	0.00183501	0.000572673	0.00129754	#VALUE!	0.0067542	0.000983355	0.000804288	0.0119239	0.000798732	0.000917503	0.00225916	0.00145981	0.00276214	6.81938e-05	0.000461942	0.000425074	0.000844275	0.00283979	#VALUE!	0.00306478	0.000631032	0.000596992	0.00127968	0.0017481	0.000309023	0.00116941	0.000190226	0.00192624
miR-515-3p	5.61778	5.73582	0.482968	0.632878	0.817902	#VALUE!	2.77022	0.293209	0.50698	3.50642	0.371131	0.366021	0.864537	1.12506	0.624165	0.0665231	0.168404	0.864537	3.91768	3.89062	#VALUE!	10.0561	0.697372	0.933033	0.332171	1.40444	2.9897	0.285191	0.50698	8.33973
miR-515-5p	#VALUE!	#VALUE!	#VALUE!	#VALUE!	#VALUE!	#VALUE!	#VALUE!	#VALUE!	#VALUE!	0.000141197	#VALUE!	#VALUE!	#VALUE!	#VALUE!	#VALUE!	#VALUE!	8.52422e-06	#VALUE!	#VALUE!	#VALUE!	#VALUE!	#VALUE!	#VALUE!	#VALUE!	#VALUE!	#VALUE!	#VALUE!	#VALUE!	#VALUE!	#VALUE!
miR-516a-3p	0.0191038	0.0137922	0.00259509	0.00511872	0.00401607	#VALUE!	0.0423939	0.00374713	0.00401607	0.0665231	0.00176025	0.00393342	0.00988872	0.00152181	0.00112958	0.000328914	0.00163103	0.00433426	0.023357	0.0438889	#VALUE!	0.0248605	0.0155171	0.00433426	0.00102511	0.00634572	0.00333061	0.000838443	0.00323953	0.0167465
miR-516b	0.0120068	0.00418662	0.00176025	0.00224355	0.00254168	#VALUE!	0.0115978	0.00193963	0.00291963	0.0185814	0.00172403	0.00222805	0.00484261	0.00135265	0.00112178	0.000292353	0.00118574	0.00209331	0.0102374	0.0109722	#VALUE!	0.00988872	0.0043644	0.00342424	0.00044931	0.00367001	0.0014199	0.0016538	0.00263132	0.0126038
miR-517a	5.6962	2.34567	0.353553	0.590496	0.447513	#VALUE!	11.4716	0.773782	0.205898	2.2974	0.309927	0.463294	3.55537	0.447513	1.07177	0.0332616	0.236514	0.607097	1.24833	16.3362	#VALUE!	4.40762	0.650671	0.823591	0.115824	0.594604	0.395021	0.707107	0.726986	4.25748
miR-1248	147464	92681.9	122295	149522	59475.2	#VALUE!	1.89006e+06	62432.1	61147.3	318294	47975.2	77397.5	70239.7	50710.6	144429	7912.95	31651.8	16046.8	20031.7	144429	#VALUE!	645474	37640.5	27746.2	37122.3	48308.9	14868.8	119778	29532.2	39511.9
miR-1249	42.5179	18.3792	11.3137	13.4543	11.0043	#VALUE!	74.5429	10.1965	19.2929	106.153	9.18959	14.8254	23.7524	7.6211	16.6795	4.08405	11.9588	7.51618	18.507	35.261	#VALUE!	130.69	24.9333	11.6318	14.8254	50.5626	10.1261	16.5642	9.71356	10.5561
miR-1250	3.22657	2.47942	2.71321	1.3566	1.87905	#VALUE!	12.2101	1.31039	1.85318	12.5533	1.29235	1.65864	4.43828	1.24833	4.02782	0.0607909	0.447513	0.258816	0.920188	2.73208	#VALUE!	5.65685	1.14076	1.03526	1.17283	1.50525	0.248273	2.88786	0.632878	1.16473
miR-1251	1.47427	0.888843	0.323088	0.257028	0.15932	#VALUE!	1.11729	0.169576	0.164938	2.11404	0.161544	0.178006	0.213159	0.194791	0.181747	0.03125	0.120742	0.363493	0.737135	2.80889	#VALUE!	2.82843	0.301452	0.496546	0.15932	0.742262	0.130308	0.0651541	0.34151	1.25701
miR-1252	0.747425	0.659754	0.336808	0.0463914	0.248273	#VALUE!	2	0.0460709	0.479632	4.08405	0.368567	0.255253	1.04972	0.34151	0.907519	0.0191038	0.0802141	0.0149885	0.210224	0.554785	#VALUE!	1.81504	0.269807	0.408951	0.293209	0.574349	0.0579118	1.45397	0.0877778	0.260616
miR-1253	9.64406e-05	0.000274672	0.000157758	3.2482e-05	0.000142179	#VALUE!	0.00176025	0.000296434	#VALUE!	0.00189972	2.65671e-05	7.56658e-05	#VALUE!	7.4624e-05	0.000534323	7.57669e-06	5.4628e-05	3.13755e-05	0.000148217	0.000576657	#VALUE!	0.000740096	0.000276583	5.4628e-05	0.000244141	6.10352e-05	2.02741e-05	#VALUE!	6.10352e-05	9.64406e-05
miR-1254	127.116	93.7015	74.5429	44.0173	52.3457	#VALUE!	455.087	62.2499	47.8352	455.087	38.3193	38.3193	152.219	64	97.6806	3.03143	18.507	14.5203	34.5353	139.102	#VALUE!	247.28	47.1766	44.3235	44.0173	59.3016	10.6295	77.7085	21.7057	119.428
miR-1255a	0.0236831	0.0301855	0.00340059	0.00909948	0.00765172	#VALUE!	0.0376815	0.00230663	0.00484261	0.0638133	0.00433426	0.0119239	0.0112028	0.00537321	0.00205023	0.000793215	0.00230663	0.0150928	0.0483614	0.059954	#VALUE!	0.124137	0.00982042	0.0144779	0.00164238	0.0180733	0.140632	0.00157547	0.0105253	0.0460709
miR-1255b	0.00317286	0.00212253	0.000523327	0.00143972	0.00107608	#VALUE!	0.00797666	0.00044931	0.000719858	0.00501338	0.000667012	0.00172403	0.00127968	0.00136205	0.000892414	0.000601145	0.000478233	0.00227487	0.00504825	0.00600342	#VALUE!	0.0183255	0.00100402	0.00188659	0.00053804	0.00233883	0.00136205	0.000157758	0.00126206	0.0143779
miR-1256	0.255253	0.260616	0.0743254	0.0595399	0.0583146	#VALUE!	0.574349	0.0511189	0.122428	0.646176	0.0504151	0.19751	0.120742	0.0532897	0.0384733	0.0187106	0.0629347	0.0616395	0.363493	0.353553	#VALUE!	0.882703	0.180491	0.160428	0.0769465	0.234881	0.0994421	0.0193704	0.0683934	0.135842
miR-1257	0.0287559	0.0314674	0.026278	0.00854917	0.0162885	#VALUE!	0.151774	0.0093553	0.0238478	0.119908	0.00837323	0.0240137	0.0633725	0.00310756	0.0216423	0.000626673	0.00670754	0.00317286	0.0162885	0.0310341	#VALUE!	0.0774817	0.0135084	0.0142786	0.0192366	0.0126914	0.00612956	0.0257372	0.00464534	0.00955188
miR-1258	0.173139	0.432269	0.429283	0.0303955	0.112656	#VALUE!	1.46409	0.11744	0.0748424	1.67018	0.052556	0.123279	0.655197	0.0769465	0.10083	0.00491021	0.0551689	0.0164018	0.0356489	0.510506	#VALUE!	0.194791	0.0358968	0.289172	0.211686	0.102949	0.0132304	0.0769465	0.0230355	0.107321
miR-1259	0.320856	0.329877	0.143587	0.161544	0.133046	#VALUE!	1.22264	0.161544	0.0890031	3.41054	0.124137	0.173139	0.312083	0.0514744	0.112656	0.0197774	0.145592	0.153893	0.406126	2.11404	#VALUE!	3.36359	0.316439	0.175556	0.127627	0.582367	0.137738	0.122428	0.15283	1.08673
miR-1260	479111	225068	82952.6	62000.8	18053.6	#VALUE!	535304	7590.61	11828.7	209996	31433.2	88292.3	39239	26987.4	31216	4737.79	40622.7	71220.3	104273	539028	#VALUE!	1.6004e+06	57449.2	142441	7332.05	93975.7	45703	21027.6	110985	343512
miR-1261	3.68075	3.41054	3.11666	2.46229	1.64718	#VALUE!	8.51496	4.28709	2.49666	17.5087	2.28153	1.75321	6.86852	1.07923	3.5801	0.10083	0.673617	0.707107	1.07923	6.6807	#VALUE!	9.57983	1.32869	2.20381	2.34567	2.36199	0.287175	2.42839	0.858565	1.43396
miR-1262	0.183011	0.151774	0.0591286	0.0473661	0.0616395	#VALUE!	0.602904	0.0409498	0.0490365	0.678302	0.0748424	0.0454366	0.0890031	0.0490365	0.0902456	0.00471019	0.0188407	0.0279695	0.0555527	0.210224	#VALUE!	0.408951	0.10083	0.0647041	0.257028	0.266093	0.0219445	0.11744	0.0703162	0.169576
miR-1263	0.0094859	0.0126038	0.00754638	0.00349619	0.00252413	#VALUE!	0.0382075	0.0041577	0.00349619	0.0412346	0.0024213	0.00390625	0.00728932	0.00401607	0.00390625	0.000541782	0.00342424	0.00638986	0.0123444	0.0883883	#VALUE!	0.11344	0.0055627	0.00630189	0.00361948	0.0119239	0.00349619	0.00206449	0.00552427	0.0157337
miR-1264	1.82766	1.59107	0.790041	0.602904	0.578344	#VALUE!	3.83706	0.408951	0.570382	5.6962	0.466516	0.692555	1.14076	0.432269	1.01396	0.0665231	0.271684	0.273573	1.41421	2.96905	#VALUE!	7.4127	0.628507	0.76313	0.532185	1.11729	0.339151	0.641713	0.392292	2.34567
miR-1265	0.046714	0.0500669	0.0316862	0.0246888	0.0196408	#VALUE!	0.230047	0.0308198	0.0382075	0.196146	0.0158431	0.036906	0.0960547	0.0334929	0.036906	0.00117755	0.0120904	0.00866851	0.0217929	0.0559391	#VALUE!	0.20166	0.023357	0.0328036	0.0272047	0.03983	0.00689612	0.0504151	0.0188407	0.0210505
miR-1266	0.721965	0.692555	0.659754	0.547147	0.473029	#VALUE!	3.70635	0.80107	0.336808	3.605	0.301452	0.441351	1.23971	0.432269	0.80107	0.0238478	0.164938	0.139661	0.22688	1.3566	#VALUE!	2.31338	0.273573	0.307786	0.535887	0.408951	0.000798732	0.547147	0.217638	0.309927
miR-1267	2.12874	1.04972	0.888843	0.528509	0.97942	#VALUE!	4.16986	0.535887	0.521233	5.02805	0.417544	0.628507	1.44393	0.275476	0.846745	0.0536603	0.289172	0.363493	0.582367	3.22657	#VALUE!	3.97237	0.535887	0.510506	0.946058	0.933033	0.168404	0.986233	0.320856	0.607097
miR-1268	2574.36	2385.37	1820.35	1031.12	1176.27	#VALUE!	10660.6	1082.39	1045.52	10226.3	1269.46	1746.2	2856.44	584.071	3082.75	67.1819	418.766	372.217	1074.91	3350.13	#VALUE!	8480.89	1251.98	1024	1160.07	2120.22	268.727	1629.26	803.414	1458.23
miR-1269	0.371131	0.329877	0.325335	0.112656	0.196146	#VALUE!	1.38511	0.129408	0.234881	1.72907	0.15932	0.22688	0.460094	0.163799	0.486327	0.0128686	0.0555527	0.0384733	0.111105	0.726986	#VALUE!	0.779165	0.100134	0.126745	0.179244	0.192109	0.047039	0.466516	0.0927827	0.137738
miR-1270	0.0185814	0.0138882	0.0138882	0.0213444	0.00396078	#VALUE!	0.0579118	0.0030861	0.076415	0.049721	0.00942037	0.00680118	0.0108964	0.00587987	0.00638986	0.000892414	0.0017481	0.0067542	0.0149885	0.0197774	#VALUE!	0.0384733	0.0055627	0.014082	0.00666121	0.0429857	0.00312918	0.00587987	0.0055627	0.0460709
miR-1271	2538.92	2076.59	2105.58	1120.56	1160.07	#VALUE!	16612.7	1176.27	1278.29	9152.82	1251.98	1360.57	3258.52	699.413	1897.65	51.6251	380.038	240.518	1002.93	3795.3	#VALUE!	7590.61	704.277	942.272	1360.57	1746.2	216.767	2105.58	471.136	968.763
miR-1272	1.49485	0.959264	1.17283	0.435275	0.558644	#VALUE!	4.89056	0.334482	0.784584	4.89056	0.48971	0.510506	1.46409	0.429283	1.50525	0.029977	0.203063	0.0748424	0.329877	1.23114	#VALUE!	2.71321	0.395021	0.420448	0.426317	0.664343	0.106579	1.13288	0.200267	0.566442
miR-1273	0.602904	0.332171	0.216134	0.0518325	0.20733	#VALUE!	1.97247	0.271684	0.0387409	0.615572	0.034674	0.166086	0.107321	0.020193	0.521233	0.015625	0.0883883	0.0105253	0.0927827	0.578344	#VALUE!	0.939523	0.115824	0.029977	0.0616395	0.0544094	0.0334929	0.07966	0.0120904	0.260616
miR-1274a	0.00451831	0.00480916	0.00333061	0.00255936	0.002022	#VALUE!	0.0110485	0.00157547	0.00183501	0.0225614	0.00149049	0.00143972	0.00276214	0.00103224	0.00285954	0.000135445	0.000512557	0.000393868	0.00123609	0.00501338	#VALUE!	0.00903663	0.00106126	0.00264962	0.00196671	0.00298098	0.000163321	0.00323953	0.000568718	0.00179724
miR-1274b	0.420448	0.543367	0.48971	0.45376	0.314253	#VALUE!	1.49485	0.539614	0.225313	2.75108	0.289172	0.220676	0.607097	0.176777	0.539614	0.0187106	0.125869	0.149685	0.194791	1.40444	#VALUE!	1.08673	0.169576	0.309927	0.417544	0.45376	0.0363979	0.641713	0.135842	0.236514
miR-1275	0.00491021	0.00625836	0.00123609	0.00155378	0.000613776	#VALUE!	0.00854917	0.000844275	0.00151129	0.0189718	0.00114535	0.162668	0.0016538	0.000782295	0.000755647	0.000226218	0.000821188	0.00372124	0.00820091	0.0066152	#VALUE!	0.0147822	0.000976563	0.0033076	0.00116134	0.00638986	0.000997082	0.0008269	0.00266805	0.00754638
miR-517b	0.122428	12.1257	0.0973956	0.181747	0.0153034	0.0791098	1.23971	0.116629	0.0490365	0.00184777	0.0159533	0.204476	0.0698304	0.0830429	0.0490365	0.00471019	0.0683934	0.0454366	0.0277763	0.22688	0.0120068	0.371131	0.0651541	0.0579118	0.000904871	0.00878952	0.231647	0.0401071	0.0334929	0.395021
miR-517c	23.7524	120.259	0.450625	1.70527	0.0973956	0.607097	22.7848	2.07053	0.269807	0.0155171	0.146604	2.37841	0.5	1.28343	7.94474	0.0441942	0.316439	0.241484	0.535887	1.8025	0.119908	2.77022	1.27456	0.11344	0.00430432	0.0476956	4.02782	0.993092	0.132127	4.46915
miR-518a-3p	3.22657	34.7755	0.163799	0.466516	0.076415	0.768438	1	0.378929	0.45376	0.00942037	0.140632	0.368567	0.289172	0.255253	0.104386	0.0785633	0.327598	0.124137	0.334482	0.913831	0.225313	3.03143	0.570382	0.281265	0.0120904	0.210224	2.58471	0.0818996	0.5	1.33793
miR-518a-5p	0.178006	1.87905	0.0162885	0.052556	0.0415214	0.125	0.102238	0.0165159	0.160428	0.00477594	0.0583146	0.0412346	0.0896222	0.00961832	0.00138107	0.00224355	0.0390103	0.017337	0.0168629	0.266093	0.0248605	0.287175	0.0457527	0.0785633	0.00296038	0.0248605	0.132127	0.0257372	0.123279	0.0493776
miR-518b	2.80889	45.5696	0.293209	0.539614	0.109576	0.628507	1.03526	0.0791098	1.47427	0.019915	0.659754	0.309927	0.150726	0.257028	0.0915054	0.0301855	0.479632	0.0457527	0.0994421	0.336808	0.110338	2.26577	0.130308	0.203063	0.0105985	0.239816	1.23114	0.125869	0.146604	1.13288
miR-518c	0.075363	0.655197	0.00379943	0.0154099	0.0129581	0.0532897	0.0358968	0.0248605	0.0183255	0.000923884	0.00837323	0.00808801	0.0134151	0.0125167	0.00304361	0.000911165	0.00537321	0.00216713	0.0041577	0.03125	0.00266805	0.0947323	0.00909948	0.0107464	0.000491678	0.00296038	0.0259162	0.00274306	0.0103087	0.00749425
miR-518d-3p	17.7531	107.635	0.312083	0.920188	0.895025	0.888843	8.75435	0.384219	14.3204	0.0180733	0.25349	2.26577	0.255253	0.435275	0.115023	0.429283	0.840896	0.164938	0.566442	0.550953	0.289172	15.0324	0.423373	0.646176	0.0114382	0.281265	7.6211	5.1337	0.493116	0.784584
miR-518d-5p	74.028	744.434	53.4456	15.3482	1.40444	13.6422	55.7152	12.5533	9.71356	0.607097	2.8481	19.1597	4.31691	7.51618	8.57419	1.07923	8.22491	1.69349	3.81055	4.11246	4.40762	42.2243	7.83536	3.45815	0.102238	2.15846	32.6724	8.51496	2.42839	7.83536
miR-518e	8.28212	77.7085	1.84038	0.852635	0.31864	1.31039	8.57419	0.939523	1.12506	0.02836	0.397768	1.24833	0.602904	0.858565	0.668964	0.115824	0.586417	0.432269	0.543367	1.77769	0.325335	11.7127	1.14076	0.882703	0.0273939	0.320856	3.5801	0.000653285	0.82932	5.20537
miR-518f	0.000292353	0.00854917	#VALUE!	7.83341e-05	3.00974e-05	0.000175043	0.00579892	0.000128139	0.000149248	#VALUE!	3.50555e-05	7.05986e-05	4.75564e-05	0.000119558	#VALUE!	7.7897e-06	0.000481559	0.000115486	2.02741e-05	6.10352e-05	4.31584e-05	0.000601145	#VALUE!	6.77227e-05	#VALUE!	1.31918e-05	0.000192881	#VALUE!	5.89561e-05	#VALUE!
miR-519a	11.4716	55.7152	0.104386	0.752623	0.114229	0.456916	9.38268	1.06437	0.10083	0.00652412	0.104386	0.692555	0.420448	0.50698	2.09943	0.0061722	0.146604	0.0591286	0.149685	1.31951	0.0743254	0.959264	0.482968	0.0896222	0.00209331	0.0132304	1.33793	0.870551	0.0616395	0.882703
miR-519b-3p	0.146604	0.817902	0.00652412	0.0108964	0.00369554	0.0174576	0.0518325	0.00975258	0.0099575	0.000340514	0.00393342	0.0100268	0.00670754	0.00529924	0.000635421	0.00104665	0.00501338	0.00113744	0.00596195	0.020193	0.0016653	0.0665231	0.00385247	0.00508337	0.000218512	0.00238797	0.0371627	0.000832651	0.00575886	0.00797666
miR-519b-5p	0.015625	1.01396	0.0180733	0.0358968	0.0252076	0.0252076	0.122428	0.002022	0.049721	0.00129754	0.0158431	0.0167465	0.0563282	0.00433426	0.000410594	0.00139067	0.0206173	0.000553166	0.00252413	0.0486978	0.0137922	0.0460709	0.00255936	0.00592077	0.00110633	0.00552427	0.0432847	0.00647906	0.00369554	0.00497875
miR-519c-3p	0.00464534	0.145592	0.00128858	0.000892414	8.22286e-05	0.000705044	0.00199416	0.000809882	0.00042803	1.80205e-05	0.000175043	0.000771525	4.22702e-05	0.000580668	#VALUE!	0.000141197	0.00053804	0.000175043	0.000443125	0.000282395	0.000127254	0.00407213	0.000198304	0.00044931	1.53649e-05	9.64406e-05	0.0043644	0.000244141	0.000249271	#VALUE!
miR-519c-5p	0.251739	2.71321	0.0490365	0.115824	0.00390625	0.0257372	0.423373	0.0125167	0.0187106	0.00109869	0.00975258	0.234881	0.0301855	0.00708999	0.029977	0.00377319	0.0227183	0.00221266	0.0100965	0.0536603	0.00891222	0.0973956	0.00975258	0.00916277	0.000588773	0.00808801	0.210224	0.00508337	0.00775854	0.0241807
miR-519d	2.96905	5.46416	0.047039	0.239816	0.0287559	0.140632	0.469761	0.052556	0.10083	0.00243815	0.0785633	0.124137	0.0973956	0.102949	0.0379436	0.00765172	0.25349	0.00961832	0.0277763	0.264255	0.0310341	0.840896	0.0807721	0.052193	0.0112028	0.03125	0.320856	0.040386	0.145592	0.075363
miR-519e	7.67411	31.125	0.0387409	0.503478	0.0448111	0.175556	4.62675	0.411796	0.000407758	0.00749425	0.0536603	0.336808	0.332171	0.238159	0.219151	0.004044	0.0633725	0.0241807	0.07966	1.05702	0.0448111	0.376312	0.15283	0.049721	0.00139067	0.0155171	1.05702	0.194791	0.0390103	0.19751
miR-520a-3p	1.45397	10.5561	0.314253	0.119908	0.301452	0.231647	0.162668	0.101532	0.214641	0.0112807	0.0210505	0.139661	0.185565	0.104386	0.01468	0.0287559	0.0859714	0.0708052	0.132127	0.110338	0.0270168	1.94531	0.220676	0.0927827	0.00792156	0.0135084	1.54756	0.0061722	0.161544	0.539614
miR-520a-5p	0.111878	1.15669	0.0227183	0.0185814	0.00754638	0.0349152	0.0791098	0.00988872	0.0376815	0.000776891	0.0078125	0.0150928	0.0189718	0.00315094	0.000700173	0.00133402	0.0108964	0.000700173	0.00504825	0.0483614	0.0094859	0.0802141	0.00604518	0.0189718	0.000976562	0.00612956	0.0642571	0.0108964	0.00734002	0.014885
miR-520b	0.073812	0.80107	0.0100965	0.0112028	0.00909948	0.0406669	0.0361465	0.00708999	0.0200535	0.00183501	0.00831539	0.0192366	0.0222508	0.00229069	0.000936781	0.00115331	0.00608722	0.00235509	0.00533609	0.0908733	0.0150928	0.101532	0.0143779	0.0243489	0.000553166	0.00860863	0.0423939	0.0207607	0.00854917	0.00608722
miR-520c-3p	0.668964	4.85678	0.046714	0.0504151	0.020193	0.0366511	0.167241	0.0354026	0.0344345	0.00367001	0.0147822	0.104386	0.0211969	0.0187106	0.00728932	0.00596195	0.0219445	0.0193704	0.0476956	0.146604	0.0120904	0.45376	0.0390103	0.0214928	0.00149049	0.0142786	0.210224	#VALUE!	0.0354026	0.0769465
miR-520c-5p	18.0009	172.446	10.7779	4.53154	0.216134	2.78949	20.6776	3.78423	2.32947	0.0669858	1.90528	3.97237	3.45815	5.61778	2.51403	0.264255	2.12874	0.562529	1.04972	1.49485	1.14076	15.6707	1.58008	0.835088	0.059954	0.493116	12.1257	1.02811	1.13288	1.67018
miR-520d-3p	0.668964	7.51618	0.0902456	0.0555527	0.255253	0.231647	0.14161	0.0629347	0.15283	0.00461325	0.0376815	0.124137	0.0642571	0.102949	0.0115177	0.0220971	0.0426888	0.0743254	0.0717936	0.25	0.076415	0.655197	0.147624	0.20166	0.00770494	0.075363	0.779165	0.0441942	0.279322	0.301452
miR-520d-5p	0.444421	4.50023	0.125869	0.0683934	0.108067	0.450625	0.236514	0.0268302	0.251739	0.00885066	0.0289559	0.0769465	0.0551689	0.00749425	0.00849012	0.00480916	0.0423939	0.0134151	0.040386	0.181747	0.0575117	0.41466	0.00410046	0.181747	0.0117597	0.0529216	0.147624	0.0189718	0.133972	0.271684
miR-520e	0.200267	2.23457	0.03125	0.0154099	0.0243489	0.0575117	0.111105	0.0125167	0.0612138	0.00121907	0.00903663	0.0727958	0.020193	0.015625	0.00699238	0.00312918	0.01418	0.0106722	0.0159533	0.148651	0.0147822	0.246558	0.0334929	0.0532897	0.00104665	0.0132304	0.120742	0.00744248	0.0295643	0.0279695
miR-520f	0.882703	9.00047	0.00268661	0.0629347	0.0275845	0.0847878	0.233258	0.0514744	0.0412346	0.00192624	0.0213444	0.115023	0.0094859	0.0409498	0.0168629	0.00860863	0.0321286	0.0361465	0.0480273	0.0987552	0.026278	0.742262	0.0927827	0.0454366	0.00167689	0.0166308	0.479632	0.0293601	0.0748424	0.128514
miR-520g	1.14076	15.6707	0.346277	0.161544	0.0579118	0.275476	0.907519	0.378929	0.0908733	0.00270529	0.0727958	0.316439	0.128514	0.0748424	0.0210505	0.0185814	0.133046	0.0379436	0.098073	0.668964	0.0571145	2.05623	0.151774	0.15932	0.00207885	0.0476956	0.619854	0.0213444	0.482968	0.479632
miR-524-3p	589855	67108864	21618.8	2.17111e+06	861.078	290867	27364.2	3717.2	152664	474.413	154795	254976	11828.7	242900	1287.18	16384	45387.3	855.13	77935.9	1176.27	68319	29532.2	935.763	2368.9	608.874	10960.3	3.78012e+06	14362.3	40622.7	342.509
miR-524-5p	0.00433426	0.14161	0.00571908	0.00227487	0.000190226	0.00319493	0.00723897	0.00157547	0.00259509	6.7255e-05	0.000592869	0.00278135	0.000755647	0.00142977	#VALUE!	8.93607e-05	0.00116134	0.000177487	0.000509016	0.00224355	0.000700173	0.00825795	0.00127968	0.00103942	7.83341e-05	0.000714886	0.00494436	0.00203607	0.00110633	0.00128858
miR-525-3p	0.535887	8.39773	0.307786	0.147624	0.00903663	0.0379436	0.63728	0.161544	0.0204749	0.000300572	0.0193704	0.246558	0.00233883	0.0656073	0.101532	0.0111254	0.0902456	0.0185814	0.0303955	0.0149885	0.00820091	0.773782	0.0567199	0.00699238	0.000128139	0.00560139	0.217638	0.0127797	0.0295643	0.11744
miR-525-5p	1.16473	16.3362	0.742262	0.31864	0.015625	0.238159	1.72907	0.194791	0.144586	0.00333061	0.0409498	0.590496	0.0540336	0.0733022	0.233258	0.0150928	0.171943	0.075363	0.0679209	0.0656073	0.0255594	2.02792	0.11344	0.0354026	0.00240458	0.0162885	0.920188	0.19751	0.0253829	0.353553
miR-526a	37.5307	487.751	27.0958	11.3924	0.384219	6.36429	31.779	3.70635	4.75683	0.145592	1.93187	5.85634	1.23971	4.08405	1.94531	0.50698	5.46416	0.82932	2.23457	1.10191	1.75321	60.9688	2.88786	1.33793	0.00359448	0.790041	21.8566	4.14106	2.41162	2.96905
miR-526b	2.47942	27.6652	1.70527	0.823591	0.0220971	0.194791	2.44528	0.323088	0.125869	0.00342424	0.133972	1.84038	0.0206173	0.139661	0.198884	0.0314674	0.371131	0.0733022	0.167241	0.0321286	0.0248605	5.06303	0.205898	0.0306069	0.00272411	0.0277763	2.21914	0.0625	0.0563282	0.231647
miR-527	0.260616	2.73208	0.0374212	0.0587202	0.0500669	0.260616	0.136787	0.015625	0.20166	0.00837323	0.098073	0.101532	0.0836205	0.00445611	0.456916	0.00323953	0.0493776	0.0207607	0.0332616	0.0987552	0.075363	0.378929	0.0507658	0.154963	0.00670754	0.0500669	0.329877	0.019915	0.178006	0.140632
miR-532-3p	66.257	744.434	55.3304	4.62675	1.94531	28.2465	85.6274	10.9283	6.1475	0.0908733	2.34567	12.7286	2.02792	7.51618	123.64	0.441351	2.69447	10.8528	7.6211	7.1602	4.99332	78.249	25.9921	9.12611	0.0448111	0.692555	40.7859	6.02099	4.89056	55.3304
miR-532-5p	4.19887	25.4572	1.6358	0.50698	0.795536	22.9433	2.56685	0.913831	8.69388	0.20166	1.98618	0.773782	3.18215	0.244855	1.81504	0.0429857	0.154963	0.432269	0.0853775	6.63456	3.38698	2.23457	1.42405	5.09824	0.060371	0.406126	1.49485	15.8895	2.41162	2.11404
miR-539	0.721965	18.507	1.31039	0.101532	0.0240137	0.233258	1.65864	0.0871715	0.168404	0.00424506	0.0252076	0.163799	0.0238478	0.222211	0.456916	0.0551689	0.149685	0.371131	0.0883883	0.144586	0.11908	0.972655	0.139661	0.61132	0.00243815	0.052556	1.07177	0.0987552	0.154963	0.460094
miR-541	0.000755647	0.0121744	0.000631032	0.000324386	2.01341e-05	7.72557e-05	0.0010911	0.00031771	0.000201072	#VALUE!	7.15842e-05	0.000657829	3.65441e-05	8.16606e-05	#VALUE!	1.18891e-05	0.000495097	0.000113109	0.000185024	1.41386e-05	4.99208e-05	0.00145981	0.000111552	8.51284e-05	7.42077e-06	4.16882e-05	0.00210787	0.000127254	0.000154511	0.00739108
miR-542-3p	8.1681	95.6704	0.150726	3.16017	9.57983	1287.18	41.0696	0.143587	168.897	0.757858	139.102	24.59	135.298	127.116	0.0220971	0.353553	0.732043	0.00916277	0.243164	221.322	71.5064	9.84916	0.144586	86.2229	0.632878	49.5221	1.40444	91.7731	522.758	0.0401071
miR-542-5p	0.00221266	0.0200535	0.00086801	0.000844275	0.00464534	0.0243489	0.00143972	7.4624e-05	0.014082	0.000787736	0.00522628	0.000103362	0.0067542	0.000164457	#VALUE!	3.2482e-05	0.000176261	7.83341e-05	6.23176e-05	0.0308198	0.0115177	0.00138107	0.000111552	0.013139	0.00221266	0.00424506	0.00156459	0.00379943	0.00461325	#VALUE!
miR-543	0.00222805	0.0197774	0.000452436	0.000139253	0.00225916	0.00259509	0.0123444	0.000195574	0.00968522	0.000214015	0.00131566	0.000338161	0.00261314	0.000335826	0.00374713	1.4336e-05	0.000110016	0.000234195	6.7255e-05	0.00728932	0.00152181	0.00118574	#VALUE!	0.00312918	0.000208163	0.000719858	0.000740096	0.00104665	0.00205023	0.0679209
miR-544	0.0967228	5.77572	0.0122591	0.0406669	0.000509016	0.0204749	0.156041	0.00401607	0.016176	6.10352e-05	0.00786684	0.0451228	0.00182233	0.00942037	0.00412898	0.00131566	0.0195052	0.000512557	0.00445611	0.00312918	0.0013433	0.598739	0.00173602	0.0128686	0.000240779	0.00548611	0.0544094	0.00173602	0.0125167	0.0166308
miR-545	0.0727958	0.243164	0.00647906	0.026278	0.017337	0.0127797	0.127627	0.00369554	0.00831539	0.000263483	0.00235509	0.00922651	0.00238797	0.00195313	0.000705044	0.00133402	0.00467765	0.000695337	0.00340059	0.00424506	0.00335377	0.0390103	0.00254168	0.0061722	0.000198304	0.002022	0.0108964	0.00407213	0.00467765	0.00237147
miR-548a-3p	#VALUE!	#VALUE!	2.74442e+07	#VALUE!	#VALUE!	#VALUE!	#VALUE!	1.65462e+07	#VALUE!	482443	#VALUE!	#VALUE!	#VALUE!	#VALUE!	5.23588e+06	#VALUE!	#VALUE!	2.72911e+06	#VALUE!	#VALUE!	#VALUE!	#VALUE!	8388608	#VALUE!	0.0240137	#VALUE!	#VALUE!	2.80209e+07	#VALUE!	4.78471e+06
miR-548a-5p	1.6245	19.0273	25.6342	0.279322	0.00522628	0.514057	0.360982	0.0871715	0.0785633	0.000263483	0.566442	0.146604	0.00988872	0.162668	0.0490365	0.00504825	0.0325771	0.0272047	0.0196408	0.00916277	0.0115177	1.18099	0.0109722	0.0135084	0.00041345	0.297302	1.77769	0.00474295	0.0341967	0.0125167
miR-548b-3p	5256.91	70239.7	2091.03	12161.2	40.7859	4182.07	3236.01	560.278	7383.04	10.7779	1897.65	4672.57	433.534	3104.19	0.244855	81.5719	600.491	4.82323	347.291	221.322	304.437	7858.29	91.1392	280.139	66.257	1360.57	3929.15	955.426	1884.54	0.0669858
miR-548b-5p	0.0559391	0.435275	0.0337259	0.00596195	0.00433426	0.0108212	0.0376815	0.00474295	0.00803214	0.000286337	0.00268661	0.0406669	0.00285954	0.00160858	0.000437024	0.000755647	0.00230663	0.00131566	0.00247218	0.00797666	0.00579892	0.0486978	0.00433426	0.00718897	0.000326642	0.00321715	0.0445016	0.000622344	0.00407213	0.00744248
miR-548c-3p	0.164938	1.87905	0.106579	0.0559391	0.00537321	0.052556	0.496546	0.0275845	0.034674	0.001011	0.0117597	0.0384733	0.0067542	0.0196408	0.00786684	0.00227487	0.0429857	0.00310756	0.0100268	0.01418	0.00723897	0.15822	0.0125167	0.0240137	0.00135265	0.0113592	0.0994421	0.00511872	0.013697	0.0245183
miR-548c-5p	20.2521	134.364	5.02805	1.20581	0.0250334	1.82766	19.0273	0.913831	0.248273	0.000557014	0.460094	6.32033	0.111878	0.262429	0.0067542	0.173139	1.45397	0.03125	2.14355	0.125869	3.18215	78.249	0.707107	0.939523	0.00158643	0.168404	12.1257	0.590496	1.07177	0.00396078
miR-548d-3p	0.00333061	0.0818996	0.00145981	0.00130657	0.000105534	0.000592869	0.00511872	0.00132481	0.000560888	8.17698e-06	7.99801e-05	0.00240458	0.000150286	6.14597e-05	#VALUE!	0.000101235	0.00123609	0.000103362	0.000553166	0.000258061	0.000107752	0.00529924	0.000911165	0.000345267	1.95835e-05	0.000156668	0.0124303	#VALUE!	0.000385762	#VALUE!
miR-548d-5p	1.43396	24.9333	1.01396	0.757858	0.0301855	0.517632	1.76541	0.692555	0.140632	0.00130657	0.213159	1.09429	0.0270168	0.230047	0.0351581	0.0195052	0.279322	0.0240137	0.20166	0.180491	0.0890031	3.86375	0.174343	0.115023	0.00276214	0.0551689	1.59107	0.0547879	0.301452	0.120742
miR-548e	11.7942	216.767	7.94474	8.33973	0.11908	2.90795	23.5883	2.15846	1.41421	0.013139	1.46409	11.3137	0.198884	1.86607	0.0896222	0.184284	1.23971	0.0953912	1.1487	0.312083	0.192109	13.4543	0.510506	0.334482	0.0544094	1.53688	20.393	1.76541	1.84038	0.239816
miR-548f	13.5479	130.69	3.91768	5.93809	0.203063	2.12874	12.9063	1.13288	3.81055	0.0871715	0.641713	5.54044	2.92817	1.12506	0.389582	0.105843	1.49485	0.351111	0.852635	0.356013	0.34151	11.0809	1.94531	0.590496	0.0281641	0.5	6.06287	0.460094	1.26576	0.687771
miR-548g	0.0642571	0.378929	0.0116785	0.00451831	0.00129754	0.00552427	0.0387409	0.00497875	0.00128858	0.000135445	0.00118574	0.0114382	0.00168855	0.000377823	0.0308198	0.000280444	0.00451831	0.000592869	0.001011	0.00638986	0.000936781	0.0308198	0.00126206	0.00333061	0.000372622	0.00106126	0.0252076	0.000478233	0.0024213	0.0451228
miR-548h	13.2691	209.383	9.98664	4.95883	1.55833	25.9921	16.1113	3.38698	2.65737	0.0192366	13.6422	16	1.8025	3.24901	0.00227487	0.216134	2.53151	0.0423939	1.20581	0.63728	4.53154	39.9466	1.37554	1.51572	0.0319066	0.76313	9.78112	2.39496	3.63008	0.156041
miR-548i	0.594604	10.8528	0.238159	0.213159	0.00929068	0.124137	0.823591	0.0947323	0.0830429	0.00243815	0.0273939	0.234881	0.0227183	0.0529216	0.103665	0.00792156	0.118257	0.0412346	0.03125	0.0371627	0.0230355	0.659754	0.0987552	0.0295643	1.18921	0.020193	0.438303	0.0559391	0.0384733	0.160428
miR-548j	153.277	8599.28	326.288	160.898	5.20537	115.36	504.951	61.8199	112.986	0.737135	252.476	179.769	5.24157	413.001	7.51618	7.06162	68.1197	3.07375	27.0958	2.2974	14.2215	995.999	17.6305	29.2426	1.07923	111.43	537.455	1.30134	45.5696	42.2243
miR-548k	0.0536603	0.817902	0.0164018	0.0168629	0.00219738	0.00837323	0.0629347	0.00526263	0.00860863	0.000170257	0.00552427	0.00189972	0.00430432	0.00349619	0.00575886	0.000969817	0.00988872	0.0016653	0.0044871	0.00328475	0.00504825	0.148651	0.00221266	0.0384733	0.000245839	0.00276214	0.0934281	0.000997082	0.00634572	0.0297699
miR-548l	0.25349	3.38698	0.456916	0.0607909	0.00511872	0.0688691	0.570382	0.11344	0.0432847	0.00161976	0.0159533	0.628507	0.00837323	0.0289559	0.0120904	0.003545	0.0547879	0.00689612	0.0153034	0.017579	0.0180733	0.251739	0.040386	0.0354026	0.00186062	0.0147822	0.266093	0.0126914	0.0270168	0.0656073
miR-548m	897.644	8306.36	191.341	232.325	10.8528	69.551	1052.79	59.3016	229.126	2.09943	44.6318	128	15.6707	30.6965	18.8959	12.1257	96.3358	2.86791	30.4844	31.5594	23.9176	312.996	20.393	43.7133	0.45376	20.1122	296.112	15.7797	33.3589	#VALUE!
miR-1276	0.210224	1.93187	0.0429857	0.0145786	0.137738	0.279322	0.0616395	0.0128686	0.171943	0.00699238	0.0277763	0.0418102	0.0934281	0.00592077	0.00326206	0.00180974	0.00708999	0.0064343	0.0187106	0.858565	0.115824	0.194791	0.0219445	0.260616	0.00749425	0.0423939	0.183011	0.0865693	0.123279	0.0423939
miR-1277	0.0629347	0.852635	0.0266448	0.00487629	0.00519018	0.00575886	0.0451228	0.0137922	0.00699238	9.06081e-05	0.00612956	0.0224056	0.00342424	0.000936781	0.0014199	0.0008269	0.0361465	0.00137153	0.00442533	0.00854917	0.00274306	0.0877778	0.0344345	0.00501338	0.000309023	0.00396078	0.128514	0.000498541	0.00744248	0.026278
miR-1278	4.19887	42.8137	2.37841	1.11729	0.0493776	0.702222	4.16986	1.54756	0.479632	0.00274306	0.125	1.86607	0.103665	0.482968	0.0409498	0.0579118	0.707107	0.132127	0.316439	0.348686	0.108819	5.42642	0.528509	0.217638	0.00866851	0.0733022	3.11666	0.0698304	0.426317	0.283221
miR-1279	0.0264608	0.517632	0.0180733	0.0133224	0.00312918	0.00797666	0.0432847	0.00666121	0.0078125	0.000198304	0.00176025	0.0183255	0.00180974	0.00326206	0.00282017	0.000766195	0.0078125	0.00142977	0.00467765	0.00464534	0.000815516	0.0457527	0.00575886	0.00312918	0.000576657	0.00153239	0.0679209	0.00306478	0.00356965	0.00982042
miR-1280	0.510506	6.49802	0.0308198	0.052556	0.882703	2.01391	0.339151	0.0216423	1.22264	0.0418102	0.220676	0.0638133	0.641713	0.0253829	0.0213444	0.00461325	0.0351581	0.0122591	0.03983	1.98618	0.343885	0.732043	0.042101	1.33793	0.072293	0.371131	0.479632	0.348686	1.25701	0.198884
miR-1281	3.24901	44.0173	0.80107	0.432269	1.93187	3.11666	1.87905	0.41466	6.06287	0.0818996	1.13288	0.747425	1.86607	0.325335	0.115023	0.0625	0.586417	0.0947323	0.303549	5.35171	1.65864	4.95883	0.384219	2.8481	0.403321	2.32947	2.60268	0.510506	2.49666	0.784584
miR-1282	140.07	1910.85	52.3457	54.5686	1.3566	29.6508	121.938	11.3924	10.7779	0.257028	4.72397	55.7152	3.11666	10.3388	11.6318	1.76541	19.1597	3.31728	8.39773	3.73213	2.92817	138.141	7.88986	5.93809	0.329877	3.73213	97.6806	3.86375	7.83536	14.5203
miR-1283	0.00497875	0.161544	0.00596195	0.00519018	0.00340059	0.0177013	0.10083	0.000904871	0.00786684	0.000832651	0.00232267	0.00647906	0.00797666	0.000422137	0.00445611	0.00013451	0.0112807	0.000214015	0.000214015	0.0204749	0.0016653	0.00541058	0.000331202	0.017579	0.052556	0.00282017	0.00442533	0.000904871	0.00694408	0.0555527
miR-1284	1.34723	26.1729	0.285191	0.466516	0.0179484	0.216134	1.72907	0.180491	0.154963	0.00608722	0.0927827	0.578344	0.0374212	0.0940779	0.721965	0.0236831	0.479632	0.0429857	0.075363	0.0595399	0.0743254	0.913831	0.116629	0.0607909	0.00770494	0.0379436	1.22264	0.000201072	0.0947323	2.31338
miR-1285	136.239	1370.04	112.206	29.0406	3.55537	30.2738	83.8652	18.1261	24.0839	0.655197	6.1475	49.8665	5.24157	9.06307	41.0696	1.48452	18.1261	11.7127	5.65685	8.81524	3.34035	74.5429	17.1484	12.9063	0.757858	3.86375	85.6274	9.38268	9.38268	49.5221
miR-1286	0.0159533	0.0842021	0.0030861	0.00131566	0.0321286	0.0890031	0.0273939	0.000519712	0.0651541	0.00252413	0.0115978	0.00187356	0.032352	0.000261663	0.0005055	8.99823e-05	0.000618045	0.000244141	0.0005055	0.0934281	0.014082	0.00922651	0.00128858	0.0807721	0.00144973	0.0110485	0.00922651	0.00680118	0.0412346	0.0107464
miR-1287	4.99332	53.8174	2.04202	0.959264	0.0366511	0.641713	5.57897	0.716978	0.90125	0.0116785	0.10083	1.13288	0.111878	0.228458	3.43426	0.0813339	0.726986	0.532185	0.289172	0.0994421	0.0669858	4.28709	0.702222	0.132127	0.0167465	0.0791098	3.20428	0.11344	0.166086	3.55537
miR-1288	576.03	7858.29	166.572	123.64	13.1775	112.206	661.685	43.1115	83.8652	3.50642	26.3549	168.897	22.1618	42.5179	155.417	12.1257	60.9688	13.8326	29.8571	54.9482	36.0019	337.794	64.4452	67.6492	3.05252	18.1261	377.413	83.8652	57.2816	181.019
miR-1289	5.46416	44.0173	4.59479	1.28343	0.11344	0.965936	8.33973	1.98618	1.22264	0.0268302	0.532185	7.21	0.248273	0.435275	0.378929	0.0791098	0.82932	0.353553	0.266093	0.371131	0.266093	2.71321	0.602904	0.291183	0.0295643	0.137738	8.87656	0.332171	0.61132	0.993092
miR-1290	0.0669858	0.90125	0.0253829	0.072293	0.00854917	0.163799	0.231647	0.0366511	0.0363979	0.000114688	0.0137922	0.0813339	0.00689612	0.0325771	0.000850147	0.00101803	0.00759887	0.000211069	0.00451831	0.138696	0.00600342	0.161544	0.00304361	0.0426888	0.000123774	0.00494436	0.060371	0.00106865	0.0210505	0.0295643
miR-1291	7.46426	106.891	0.384219	11.7942	0.07966	10.1261	11.3137	7.01285	0.110338	#VALUE!	1.23971	2.67586	0.00344806	3.65533	0.0647041	0.208772	5.38893	0.00608722	4.11246	1.85318	10.7779	4.31691	0.125869	3.31728	#VALUE!	0.075363	8.57419	0.0540336	4.95883	0.11344
miR-1292	16.6795	192.672	3.94493	1.04247	0.20166	1.04247	12.8171	0.732043	0.76313	0.00955188	0.160428	2.14355	0.624165	0.566442	0.373712	0.128514	1.6358	2.86791	1.08673	1.71713	0.602904	24.761	3.34035	1.72907	0.0200535	0.211686	11.8762	0.435275	0.779165	1.04972
miR-1293	0.192109	2.77022	0.143587	0.0807721	0.00739108	0.0511189	0.773782	0.0642571	0.0587202	0.00116941	0.0106722	0.0967228	0.0126914	0.0241807	0.0620683	0.00564035	0.0435857	0.0192366	0.0189718	0.0272047	0.0153034	0.139661	0.0493776	0.0328036	0.00200803	0.0124303	0.281265	0.0216423	0.0354026	0.0915054
miR-1294	814.629	14462.2	831.746	442.643	18.507	280.139	1379.57	229.126	143.013	1.18099	32	530.056	24.2515	72.5046	28.6408	17.8766	167.73	25.6342	69.0706	17.7531	18.507	1031.12	109.896	34.7755	4.53154	30.91	809.002	43.7133	51.9842	91.7731
miR-1295	54.9482	584.071	21.5557	29.446	1.18099	18.8959	93.7015	5.1337	28.2465	0.178006	1.70527	33.1285	7.4127	4.56305	4.40762	0.993092	7.94474	1.05702	3.53081	9.00047	3.89062	36.7583	3.81055	6.86852	0.262429	2.41162	36.2523	9.84916	6.02099	8.05564
miR-1296	23821.9	263967	26615.9	6746.86	666.287	7538.18	28924.4	5792.62	16728.3	170.072	1722.16	14868.8	1097.5	5077.84	2401.97	319.573	6793.79	897.644	1686.71	1136.2	1951	23010.4	2876.3	2225.63	205.074	5293.48	12765.8	0.61132	2610.3	4803.93
miR-1297	2.90795	34.2968	1.33793	1.02101	0.0544094	0.517632	3.20428	0.334482	0.543367	0.0105253	0.136787	1.30134	0.120742	0.22688	0.619854	0.0432847	0.456916	0.0633725	0.148651	0.125869	0.120742	2.37841	0.309927	0.411796	0.0179484	0.0902456	1.32869	0.234881	0.163799	0.823591
miR-1298	2.11404	26.7228	1.00696	0.131215	0.185565	1.10191	0.547147	0.0717936	0.303549	0.00820091	0.0953912	0.178006	0.167241	0.0583146	0.129408	0.0241807	0.101532	0.0883883	0.133046	0.535887	0.170755	1.49485	0.222211	0.287175	0.013139	0.0708052	0.742262	0.134904	0.332171	0.619854
miR-1299	0.539614	5.73582	0.122428	0.0536603	0.0567199	0.295248	0.273573	0.0339605	0.100134	0.00552427	0.0272047	0.129408	0.108819	0.0196408	0.0500669	0.00511872	0.047039	0.049721	0.0536603	0.269807	0.0638133	0.602904	0.122428	0.216134	0.00652412	0.03983	0.373712	0.0264608	0.271684	0.381565
miR-1300	22.0087	326.288	3.605	3.11666	1.36604	4.43828	16.6795	3.4822	5.85634	0.178006	0.882703	2.44528	1.08673	3.78423	0.574349	0.726986	2.2974	1.20581	2.08493	3.75809	1.75321	13.6422	2.78949	4.31691	0.198884	1.38511	16.9123	0.702222	2.60268	11.7127
miR-1301	0.0155171	0.271684	0.00439476	0.00230663	0.00382586	0.00820091	0.00689612	0.00252413	0.00854917	0.000326642	0.00975258	0.00410046	0.00916277	0.000787736	0.00109869	0.000484908	0.0155171	0.00263132	0.00227487	0.026278	0.00387927	0.0227183	0.0064343	0.0187106	0.000396608	0.00418662	0.0114382	0.00250669	0.0250334	#VALUE!
miR-1302	0.116629	1.44393	0.0415214	0.0934281	0.0123444	0.0337259	0.570382	0.0107464	0.0310341	0.00124469	0.0109722	0.0493776	0.0165159	0.00647906	0.00300171	0.00136205	0.0213444	0.000949858	0.00759887	0.0591286	0.014885	0.0463914	0.00494436	0.0748424	0.00237147	0.00491021	0.0780207	0.00480916	0.0113592	0.0366511
miR-1303	0.732043	7.83536	0.417544	0.133046	0.0973956	0.233258	3.31728	0.100134	0.30566	0.00814426	0.166086	0.136787	0.108067	0.120742	0.0540336	0.018199	0.126745	0.0206173	0.0567199	0.22688	0.0743254	0.460094	0.0842021	0.266093	0.0132304	0.0674518	0.351111	0.108067	0.148651	0.269807
miR-1304	16.1113	261.379	2.20381	5.20537	12.042	75.5835	13.0864	0.558644	15.455	10.8528	6.45313	1.84038	9.06307	1.76541	0.190782	0.264255	1.34723	0.25	0.920188	25.6342	7.6211	6.40856	0.742262	35.261	10.7034	9.71356	6.58873	1.93187	27.4741	9.44794
miR-1305	0.047039	0.920188	0.00775854	0.00820091	0.0703162	0.140632	0.0532897	0.00296038	0.189465	0.00229069	0.10083	0.00942037	0.196146	0.00213729	0.00127968	0.000729907	0.0113592	0.0126914	0.00849012	6.36429	0.554785	0.100134	0.0151977	0.476319	0.0121744	0.0344345	0.0354026	0.0607909	0.986233	0.0429857
miR-548n	0.00379943	0.00189972	0.00364466	0.00120229	0.000282395	0.00176025	0.00145981	0.000644291	0.000391147	0.00321715	0.000311172	0.00377319	0.00044931	0.00163103	0.00537321	4.53041e-05	0.000452436	0.0014199	0.018453	0.00191293	0.000244141	0.0055627	0.000410594	0.000130832	0.000186311	0.000844275	0.000613776	0.000357443	0.00283979	0.0066152
miR-548o	0.00968522	0.0162885	0.000416326	0.00156459	0.00103224	0.00759887	0.00304361	0.000580668	#VALUE!	0.0115177	0.000695337	0.00238797	0.00054555	0.00372124	0.000261663	5.93661e-05	0.00352051	0.0166308	0.046714	0.00508337	#VALUE!	0.0168629	0.00191293	0.0024213	0.000917503	0.00302259	4.72279e-05	#VALUE!	1.31951	0.00207885
miR-548p	0.747425	1.86607	4.37717	0.346277	0.112656	0.144586	0.773782	0.163799	0.0547879	1.77769	0.121582	0.29937	0.14161	0.423373	1.22264	0.0093553	0.486327	0.236514	3.73213	0.463294	0.119908	4.05584	0.0536603	0.0473661	0.20166	0.0785633	0.213159	0.351111	0.0384733	1.45397
miR-549	0.00814426	0.0159533	0.00291963	0.0188407	0.00143972	0.00765172	0.00564035	0.00418662	0.000294387	0.0200535	0.00150085	0.00808801	0.0024213	0.0043644	0.0100965	0.000431007	0.00225916	0.00454974	0.194791	0.0158431	0.00168855	0.0507658	0.00247218	0.00131566	0.00237147	0.00537321	0.00261314	0.0016653	0.167241	0.02836
miR-550	0.169576	0.146604	0.641713	1.10191	0.0438889	0.0780207	0.343885	0.0595399	0.145592	0.25	0.0575117	0.149685	0.0908733	0.297302	0.228458	0.00592077	0.0363979	0.0270168	4.78991	0.210224	0.103665	2.28153	0.0354026	0.0224056	0.125869	0.0490365	0.018453	0.132127	0.0483614	0.102949
miR-551a	1.48452	1.19748	1.31039	0.773782	0.0947323	0.965936	4.28709	0.267943	0.0435857	1.75321	0.25	0.360982	0.574349	0.598739	0.870551	0.020193	0.0813339	0.154963	1.85318	1.04972	0.628507	0.594604	0.15283	0.230047	0.0940779	0.0758872	0.0376815	1.50525	0.170755	0.790041
miR-551b	16.2234	3.16017	4.69134	4.53154	0.864537	8.51496	9.64646	1.7411	0.10083	8.9383	1.39474	3.29436	4.53154	0.895025	15.7797	0.0544094	0.0717936	0.0616395	11.6318	2.04202	3.70635	3.68075	0.773782	0.432269	0.185565	0.073812	0.45376	1.85318	0.214641	0.737135
miR-552	#VALUE!	#VALUE!	0.000154511	#VALUE!	9.1873e-05	#VALUE!	#VALUE!	6.45153e-05	#VALUE!	0.00026902	0.000118732	0.00243815	0.000161073	#VALUE!	0.00025275	5.82222e-06	8.33765e-05	9.2512e-05	0.000364953	0.000302663	0.000147193	#VALUE!	3.97138e-05	1.7167e-05	7.35967e-05	#VALUE!	0.000156668	#VALUE!	0.0105985	0.111105
miR-553	#VALUE!	0.000162193	0.000407758	0.000776891	3.91671e-05	#VALUE!	0.000516122	3.75715e-05	#VALUE!	0.000782295	#VALUE!	0.000135445	0.000138291	#VALUE!	0.000618045	5.9859e-06	4.02682e-05	2.56621e-05	0.00310756	6.67904e-05	#VALUE!	0.00155378	#VALUE!	4.25642e-05	0.000113896	8.63167e-05	4.16882e-05	#VALUE!	4.22702e-05	0.000335826
miR-554	4.43828	2.26577	0.283221	0.702222	0.378929	1.42405	0.993092	0.231647	0.00430432	3.34035	0.170755	1.00696	0.444421	0.972655	0.241484	0.0656073	0.358489	1.16473	4.53154	3.70635	0.260616	4.65893	0.752623	0.450625	0.258816	0.692555	0.140632	0.146604	1.13288	2.25012
miR-555	2.88786	2.21914	2.82843	1.23114	0.926588	1.7411	5.06303	1.16473	1.52626	10.8528	0.907519	1.45397	1.97247	2.17347	3.29436	0.0748424	0.395021	0.25	2.96905	3.94493	0.82932	5.38893	0.493116	0.5	0.82932	0.986233	0.233258	2.54912	1.6358	1.50525
miR-556-3p	0.386891	0.239816	0.0591286	0.166086	0.15932	0.248273	0.222211	0.230047	0.00232267	0.687771	0.0555527	0.356013	0.103665	0.0842021	0.07966	0.0708052	0.167241	0.332171	1.46409	1.07923	0.0504151	0.812252	0.161544	0.102238	0.217638	0.295248	0.102238	0.0268302	0.176777	0.148651
miR-556-5p	0.0441942	0.0591286	0.0583146	0.0293601	0.0418102	0.0529216	0.0665231	0.00754638	0.0158431	0.0853775	0.0134151	0.0144779	0.0219445	0.0540336	0.047039	0.000719858	0.00689612	0.00410046	0.0536603	0.0612138	0.0103087	0.138696	0.0104526	0.00854917	0.0109722	0.0116785	0.00235509	0.0441942	0.0110485	0.0174576
miR-557	0.00680118	0.0349152	0.25	0.223756	0.00843147	0.00511872	0.0344345	0.0078125	0.00647906	0.0486978	0.00407213	0.0361465	0.00843147	0.0132304	0.102949	0.000804288	0.00276214	0.00480916	0.0607909	0.0162885	0.00634572	0.0587202	0.00131566	0.00237147	0.0138882	0.00451831	0.0044871	0.0111254	0.00458139	0.0480273
miR-558	0.846745	0.82932	0.175556	0.429283	0.150726	1.04247	0.655197	0.0807721	0.00393342	1.67018	0.0703162	0.339151	0.169576	0.0830429	0.120742	0.00596195	0.109576	0.203063	0.986233	0.852635	0.076415	1.93187	0.301452	0.106579	0.0665231	0.126745	0.0213444	0.102238	0.574349	0.179244
miR-559	3.31728	1.55833	1.37554	2.65737	0.41466	2.41162	2.31338	0.397768	0.0110485	3.16017	0.184284	1.16473	0.532185	0.48971	0.351111	0.0334929	0.176777	0.524858	0.784584	4.56305	0.702222	3.11666	0.19751	0.285191	0.334482	0.400535	0.0551689	0.768438	0.528509	0.234881
miR-561	0.0132304	0.00704102	0.0147822	0.0151977	0.000771525	0.00544822	0.00878952	0.00335377	0.0014199	0.013139	0.00504825	0.00866851	0.00224355	0.0033076	0.0112028	0.000280444	0.000667012	0.0142786	0.052556	0.0358968	0.00515433	0.0179484	0.00156459	0.00115331	0.00814426	0.00897421	0.000719858	0.000740096	0.00298098	0.0733022
miR-562	0.0927827	0.059954	0.0227183	0.0748424	0.01418	0.0698304	0.0507658	0.0206173	0.000145167	0.0620683	0.00596195	0.0371627	0.00684848	0.00909948	0.115023	0.00250669	0.00820091	0.0230355	0.170755	0.0486978	0.00390625	0.0638133	0.0128686	0.00396078	0.0328036	0.0266448	0.00283979	0.00484261	0.0401071	0.329877
miR-563	0.138696	0.108819	0.0401071	0.194791	0.0187106	0.125869	0.0836205	0.0219445	0.0010911	0.162668	0.0104526	0.0842021	0.0224056	0.0387409	0.040386	0.00293994	0.00982042	0.042101	0.312083	0.0896222	0.00988872	0.255253	0.0257372	0.0103804	0.014082	0.026278	0.00988872	0.0103087	0.0376815	0.181747
miR-564	1.13288	0.82932	0.852635	1.61328	0.20733	0.895025	1.54756	0.285191	0.255253	3.13834	0.339151	0.90125	0.496546	0.528509	0.920188	0.0270168	0.135842	0.156041	2.96905	1.20581	0.281265	10.0561	0.258816	0.176777	0.307786	0.371131	0.0683934	0.397768	1.91853	0.737135
miR-566	95.6704	89.2636	6.82108	33.1285	26.7228	32.2226	13.8326	7.72749	0.127627	49.18	3.70635	27.6652	6.9644	22.7848	8.57419	1.39474	2.36199	5.85634	49.8665	27.4741	2.01391	139.102	3.68075	5.65685	5.02805	13.2691	2.90795	0.986233	51.6251	33.5909
miR-567	3.81055	3.45815	1.44393	2.23457	0.864537	4.72397	5.85634	0.907519	0.060371	11.4716	0.965936	6.49802	1.56917	1.49485	8.81524	0.0717936	0.562529	1.58008	10.7034	5.42642	0.598739	24.2515	0.742262	0.659754	1.42405	1.46409	0.619854	1.19748	1.10957	5.20537
miR-568	1.43396	0.646176	0.336808	0.479632	0.173139	1.05702	1.04972	0.0551689	0.0151977	1.07923	0.0871715	0.641713	0.363493	0.100134	0.10083	0.0093553	0.0406669	0.052556	0.646176	1.03526	0.160428	2.23457	0.196146	0.0758872	0.0647041	0.196146	0.0160643	0.295248	0.156041	0.0629347
miR-569	5.6962	5.77572	0.307786	0.732043	1.68179	1.10957	1.10957	0.503478	0.0178244	2.41162	0.244855	1.81504	0.41466	6.19026	0.403321	0.146604	0.225313	4.99332	26.5382	5.61778	0.293209	15.455	0.48971	0.846745	0.307786	1.09429	0.646176	0.148651	2.86791	15.8895
miR-570	25.6342	680.287	354.588	861.078	103.25	129.787	1663.49	62.2499	78.249	4837.35	377.413	319.573	494.559	1332.57	556.408	30.4844	106.891	36.5044	1120.56	410.148	284.05	2856.44	33.8246	82.7106	134.364	219.793	10.5561	776.047	5.9794	98.36
miR-571	666.287	530.056	826.001	1144.1	114.563	564.175	744.434	121.938	156.498	929.3	135.298	286.026	199.466	404.501	436.549	19.2929	142.025	145.009	699.413	312.996	179.769	1488.87	153.277	103.968	393.44	119.428	31.125	352.139	16.3362	451.944
miR-572	0.00684848	1.8025	0.61132	0.00808801	0.244855	0.183011	0.291183	0.687771	0.5	1.31951	0.116629	0.965936	0.00975258	0.0830429	0.246558	0.0769465	0.188156	0.0119239	6.54322	0.888843	0.0277763	0.554785	0.0167465	0.570382	0.607097	0.120742	0.0445016	0.154963	#VALUE!	0.435275
miR-573	0.00103224	0.000512557	#VALUE!	0.000244141	0.000217003	0.000425074	#VALUE!	0.000124635	0.000481559	0.00141009	8.87434e-05	0.266093	#VALUE!	#VALUE!	0.0633725	6.19699e-06	6.14597e-05	0.000173834	0.00150085	0.00304361	#VALUE!	0.180491	0.000117912	4.11143e-05	0.000111552	0.000101235	0.000338161	0.000345267	0.00189972	0.00533609
miR-574-3p	114898	82952.6	125733	198668	14664.1	62432.1	123145	32093.6	2368.9	397336	38166	46020.8	32768	72214.5	48644.9	3326.99	23657.3	53974.9	368167	229797	21618.8	394591	13587.6	40063.5	155872	56266.9	7538.18	38166	49323.9	67378.5
miR-574-5p	3.45439e+06	4.21784e+07	4.30646e+07	4.88525e+06	1.57837e+06	9.30774e+06	1.74897e+07	1.9432e+06	2.63615e+06	#VALUE!	4.22348e+06	5.89067e+06	4.10799e+06	8.44696e+06	7.71909e+06	229797	1.90321e+06	#VALUE!	1.76113e+07	7.10301e+06	2.84501e+06	6.75756e+07	2.24767e+06	#VALUE!	#VALUE!	3.62613e+06	805765	1.28032e+07	2.39235e+06	8.33066e+06
miR-575	4.11246	1.49485	2.14355	3.91768	0.752623	2	3.34035	1.36604	0.840896	6.6807	0.50698	6.27667	0.913831	0.852635	6.10504	0.100134	0.283221	0.239816	3.53081	3.09513	0.574349	6.6807	0.476319	0.241484	8.05564	0.659754	1.64718	1.39474	1.33793	3.605
miR-576-3p	58.4852	72.0037	103.968	41.3553	17.0299	109.137	157.586	32.6724	17.1484	249	18.7654	45.2548	35.0174	56.493	81.5719	1.15669	15.8895	12.9063	74.028	53.8174	19.9733	205.074	20.393	9.91766	24.761	22.6274	4.05584	54.5686	6.54322	31.3414
miR-576-5p	8.63383	8.33973	3.27161	1.50525	1.61328	6.02099	11.2356	2.23457	0.281265	4.95883	1.04972	1.98618	2.34567	2.58471	2.67586	0.142595	0.673617	1.85318	3.11666	38.5859	2.9897	12.3805	1.25701	0.926588	0.373712	1.8025	0.469761	2.86791	2.17347	2.73208
miR-577	5.06303	3.03143	0.817902	0.913831	0.460094	2.07053	1.54756	0.257028	0.0354026	2.17347	0.115023	0.97942	0.539614	1.04972	1.02101	0.0679209	0.279322	1.84038	2.09943	9.84916	0.619854	16.9123	0.632878	0.632878	0.114229	0.939523	0.285191	1.17283	0.50698	2.31338
miR-578	0.817902	0.482968	0.148651	0.146604	0.098073	0.641713	0.360982	0.0703162	0.0260965	1.12506	0.047039	0.283221	0.107321	0.31864	0.392292	0.00797666	0.0490365	0.157127	1.33793	0.823591	0.0785633	2.67586	0.15283	0.0625	0.0769465	0.166086	0.0559391	0.138696	0.30566	0.562529
miR-579	0.835088	0.742262	0.213159	0.105112	0.115824	0.482968	1	0.148651	0.0189718	0.864537	0.0967228	0.267943	0.236514	0.22688	0.34151	0.0206173	0.0915054	0.210224	0.68302	2.92817	0.716978	3.16017	0.20733	0.0967228	0.0451228	0.186856	0.0339605	0.137738	0.486327	0.554785
miR-580	0.00445611	0.00765172	0.00143972	0.00222805	0.00106865	0.013697	0.00302259	0.00252413	#VALUE!	0.0118415	0.000782295	0.00291963	0.000592869	0.00401607	0.00178483	5.93661e-05	0.00140035	0.00694408	0.0563282	0.0412346	0.000553166	0.0366511	0.00298098	0.00086801	0.000278507	0.000787736	0.000653285	0.000230971	0.176777	0.00843147
miR-581	0.228458	0.176777	0.0865693	0.0638133	0.0454366	0.122428	0.105112	0.0544094	0.0116785	0.168404	0.01468	0.291183	0.0356489	0.190782	0.285191	0.00484261	0.0094859	0.0877778	0.343885	0.147624	0.0607909	0.450625	0.0301855	0.0204749	0.0183255	0.0547879	0.0177013	0.02836	0.0708052	0.211686
miR-582-3p	3.50642	1.84038	2.20381	1	0.48971	1.97247	2.2974	0.926588	0.463294	3.75809	0.578344	1.55833	1.04972	1.00696	2.09943	0.0587202	0.301452	0.946058	3.63008	1.91853	1.07923	9.98664	0.444421	0.34151	0.493116	0.732043	0.167241	0.817902	0.773782	1.34723
miR-582-5p	22.0087	11.4716	28.0514	13.3614	2.25012	8.05564	8.22491	15.6707	0.628507	13.0864	3.75809	10.1965	4.95883	3.68075	9.38268	0.358489	1.24833	11.0043	7.83536	19.2929	21.8566	22.3159	1.59107	1.72907	2.78949	3.24901	1.30134	3.18215	1.07923	6.06287
miR-583	0.00151129	0.00274306	0.00364466	0.0113592	0.000458751	0.00511872	0.00150085	0.000440064	0.000983355	0.00293994	0.000364953	0.0108212	0.000109256	#VALUE!	0.0268302	0.000121227	0.000923884	0.000370048	0.013697	0.000976562	0.000220032	0.00266805	0.000557014	0.000776891	0.0010911	0.00054555	0.000229376	#VALUE!	0.116629	0.00102511
miR-584	0.784584	0.993092	0.346277	1.07177	0.156041	0.632878	0.535887	0.217638	0.0332616	0.790041	0.255253	0.823591	0.108819	0.687771	0.314253	0.0180733	0.109576	0.562529	3.29436	0.456916	0.216134	3.34035	0.145592	0.176777	0.170755	0.435275	0.0813339	0.0504151	0.726986	4.14106
miR-585	1.05702	0.864537	0.806642	1.1487	0.193446	0.578344	1.06437	0.258816	0.0717936	1.00696	0.11344	1.54756	0.356013	0.241484	1.23114	0.0412346	0.106579	0.926588	1.79005	1.07923	0.156041	5.73582	0.138696	0.219151	0.188156	0.641713	0.170755	0.189465	0.216134	15.2422
miR-586	11.9588	7.94474	0.952638	3.31728	1.58008	8.45614	4.95883	0.68302	0.0227183	7.46426	0.441351	3.22657	1.48452	2.51403	0.517632	0.262429	0.543367	1.89212	11.7942	12.8171	1.42405	22.9433	1.46409	0.784584	0.34151	2.75108	0.371131	0.732043	0.628507	1.76541
miR-587	0.0785633	0.119908	0.279322	0.153893	0.0612138	0.0813339	0.154963	0.11744	0.0231957	0.205898	0.0238478	0.130308	0.0547879	0.0973956	0.358489	0.002022	0.0162885	0.0217929	0.426317	0.0514744	0.0253829	0.697372	0.0225614	0.0245183	0.0457527	0.0285572	0.0117597	0.0758872	0.0743254	0.0953912
miR-588	0.00612956	0.00508337	0.00291963	0.00548611	0.00119398	0.00430432	0.00229069	0.000657829	0.000969817	0.00352051	0.000553166	0.00347204	0.00248938	0.00195312	0.356013	0.000129031	0.000557014	0.00116134	0.00689612	0.00261314	0.000530632	0.0121744	0.000676323	0.000766195	0.00191293	0.00212253	0.000523327	0.00103224	0.002022	0.00315094
miR-589	11.1579	10.2674	5.6962	3.34035	2.25012	5.46416	9.91766	2.78949	4.11246	15.8895	2.07053	5.61778	3.5801	8.39773	9.00047	0.41466	1.59107	2.15846	16.7955	7.67411	3.16017	52.3457	2.47942	1.85318	2.01391	4.85678	0.913831	4.62675	2.41162	14.0257
miR-590-3p	13.9288	17.7531	8.33973	3.91768	4.11246	37.5307	24.9333	8.1681	0.178006	15.7797	6.06287	10.9283	12.996	4.95883	12.3805	0.334482	2.65737	2.92817	7.01285	75.5835	17.2677	74.028	7.4127	3.22657	1.03526	4.95883	1.59107	3.24901	6.45313	3.18215
miR-590-5p	27.2843	20.5348	12.9063	4.37717	4.92458	26.9087	53.8174	9.12611	9.71356	14.723	4.31691	10.1965	12.1257	7.26015	21.8566	0.386891	2.77022	11.8762	14.5203	77.1717	22.3159	111.43	6.02099	4.75683	0.90125	5.65685	2.53151	31.779	7.01285	36.2523
miR-591	0.0209051	0.0210505	0.00961832	0.00968522	0.00155378	0.00754638	0.00250669	0.00387927	0.000667012	0.00831539	0.000613776	0.00461325	0.00145981	0.00118574	0.00238797	0.00178483	0.00306478	0.0143779	0.210224	0.00544822	0.00342424	0.00988872	0.00306478	0.00143972	0.00356965	0.00548611	0.00196671	0.000502009	0.0078125	0.02836
miR-592	0.870551	0.072293	0.111105	0.0785633	0.178006	0.0967228	0.0859714	0.0859714	0.0115177	0.493116	0.0260965	0.243164	0.403321	0.0973956	0.273573	0.00625836	0.0285572	0.0544094	0.214641	0.450625	0.075363	1.07177	0.0210505	0.0883883	0.0406669	0.0246888	0.0245183	0.0579118	0.101532	0.11908
miR-593	5.38893	3.4822	4.62675	5.31474	0.852635	2.32947	8.39773	#VALUE!	0.946058	8.51496	0.926588	2.9897	1.89212	2.63902	7.06162	0.098073	0.76313	0.737135	7.88986	2.69447	1.49485	38.3193	1.28343	0.650671	2.90795	2.80889	0.360982	4.50023	0.243164	4.92458
miR-595	0.109576	0.0727958	0.267943	0.11344	0.014885	0.119908	0.133046	0.0401071	0.0583146	0.160428	0.0384733	0.101532	0.042101	0.147624	0.384219	0.00379943	0.0135084	0.0688691	0.238159	0.0743254	0.0476956	0.779165	0.0178244	0.0241807	0.0412346	0.0273939	0.0179484	0.0703162	0.0188407	0.217638
miR-596	0.547147	0.532185	0.450625	1.56917	0.257028	0.386891	0.532185	0.11344	0.0395549	1.06437	0.143587	0.562529	0.149685	0.246558	0.668964	0.00916277	0.156041	0.125869	2.2974	0.234881	0.125869	3.36359	0.11744	0.0587202	0.343885	0.198884	0.0708052	0.131215	0.0967228	0.852635
miR-597	0.153893	0.03983	0.870551	0.130308	0.0168629	0.136787	0.0124303	0.0518325	0.0103804	0.111105	0.00878952	0.03983	0.00942037	0.0104526	0.0243489	0.00170029	0.00814426	0.0122591	0.127627	0.0514744	0.00866851	0.150726	0.0306069	0.0139848	0.0890031	0.0438889	0.00278135	0.016176	0.0273939	0.0361465
miR-598	1002.93	576.03	187.403	1144.1	91.1392	415.873	608.874	272.479	142.025	1499.22	206.5	156.498	245.572	455.087	187.403	13.4543	156.498	29.0406	1112.82	404.501	210.839	2740.08	192.672	138.141	233.941	254.232	22.3159	319.573	89.2636	221.322
miR-599	0.00247218	0.00285954	0.0129581	0.00276214	0.000690534	0.00487629	0.00596195	0.00278135	0.00104665	0.00694408	0.000576657	0.00398833	0.00113744	0.00105393	0.00445611	9.06081e-05	0.000375214	0.00138107	0.0153034	0.00180974	0.00179724	0.0316862	0.00131566	0.00112958	0.00133402	0.00224355	0.000404941	0.00170029	0.00178483	0.00421574
miR-600	0.109576	0.0571145	0.0108212	0.0241807	0.0105985	0.0847878	0.0401071	0.0145786	0.00323953	0.122428	0.0066152	0.0514744	0.00775854	0.0123444	0.343885	0.00112958	0.0104526	0.0100268	0.100134	0.0642571	0.00814426	0.170755	0.0204749	0.00630189	0.0121744	0.0147822	0.00515433	0.00837323	0.343885	0.0836205
miR-604	0.0135084	0.00975258	0.015625	0.00494436	0.00344806	0.00922651	0.017579	0.00382586	0.0065695	0.0445016	0.00379943	0.0301855	0.00461325	0.00866851	0.175556	0.000354974	0.00164238	0.00298098	0.0143779	0.0108212	0.00390625	0.0683934	0.00344806	0.0017481	0.00494436	0.00519018	0.0273939	0.00808801	0.0250334	0.183011
miR-605	0.0356489	0.017337	0.02836	0.0361465	0.00474295	0.034674	0.0387409	0.00885066	0.00306478	0.0629347	0.0151977	0.0264608	0.00699238	0.127627	0.0871715	0.000943297	0.0065695	0.00739108	0.148651	0.0143779	0.0151977	0.135842	0.0134151	0.00374713	0.0780207	0.0108964	0.0041577	0.0130482	0.0104526	0.0356489
miR-653	3.34035	1.34723	0.965936	0.535887	0.444421	1.75321	2.04202	1.18099	0.287175	2.49666	0.222211	1.71713	1.44393	0.532185	3.29436	0.059954	0.285191	1.71713	2.8481	4.92458	1.12506	9.91766	0.817902	0.952638	0.251739	2.58471	0.251739	1.52626	0.327598	0.852635
miR-802	0.80107	0.447513	0.0758872	0.246558	0.145592	0.41466	0.314253	0.267943	0.00274306	0.933033	0.072293	0.659754	0.185565	0.147624	0.101532	0.0319066	0.196146	0.41466	2.51403	1.18099	0.073812	2	0.217638	0.109576	0.234881	0.358489	0.0460709	0.0423939	0.210224	0.673617
miR-658	0.0915054	0.0842021	0.00797666	0.0339605	0.026278	0.175556	0.148651	0.0297699	0.00287943	0.376312	0.0252076	0.15932	0.0616395	0.0514744	0.262429	0.00182233	0.0203335	0.0174576	0.163799	0.105843	0.0306069	0.517632	0.0144779	0.0174576	0.0341967	0.0490365	0.0078125	0.0727958	0.00860863	0.0712977
miR-655	0.0337259	0.0337259	0.0669858	0.0207607	0.00754638	0.0483614	0.0493776	0.0200535	0.000198304	0.248273	0.0143779	0.0266448	0.0172173	0.00229069	0.0157337	0.0103087	0.0188407	0.00349619	0.0908733	0.154963	0.0151977	0.381565	0.0165159	0.0157337	0.0172173	0.124137	0.000416326	0.00026902	0.200267	0.00140035
miR-633	0.469761	0.291183	0.140632	0.193446	0.0532897	1.84038	0.339151	0.0268302	0.00124469	1.6358	0.0432847	0.251739	0.175556	0.0200535	0.0476956	0.00379943	0.0853775	0.0293601	0.25349	0.320856	0.0406669	0.320856	0.149685	0.0303955	0.0334929	0.0934281	0.00803214	0.15822	0.0154099	0.0144779
miR-643	0.0316862	0.0170983	0.00968522	0.00560139	0.00243815	0.0382075	0.181747	0.00708999	0.00367001	0.0457527	0.00356965	0.0656073	0.00638986	0.0209051	0.0220971	0.000512557	0.00215216	0.00608722	0.0266448	0.0341967	0.0142786	0.0994421	0.00820091	0.00233883	0.00306478	0.00684848	0.00222805	0.0122591	0.0183255	0.0567199
miR-628-5p	13.1775	4.62675	7.21	1.94531	0.97942	7.26015	13.5479	1.02811	1.11729	5.77572	1.04247	2.31338	3.34035	2.2974	5.61778	0.122428	0.408951	1.97247	2.05623	16.9123	4.05584	20.2521	1.79005	1.68179	0.230047	1.34723	0.641713	14.1232	0.48971	1.70527
miR-708	14.0257	5.85634	29.446	4.19887	1.76541	16.3362	47.8352	4.22807	4.25748	12.2101	2.25012	3.83706	5.54044	3.07375	9.64646	0.933033	6.27667	6.77396	7.26015	56.1028	44.6318	296.112	6.10504	19.2929	2.67586	16.9123	1.55833	27.2843	29.0406	6.72717
miR-651	0.00474295	0.00734002	0.000206725	0.00127968	0.000458751	0.00583925	0.00567958	0.00537321	0.000117098	0.0168629	0.000956465	0.00728932	0.000976562	0.000519712	0.00713931	0.000126375	0.00139067	0.00130657	0.013697	0.118257	0.00115331	0.01418	0.00433426	0.000605326	0.000534323	0.00178483	0.000235824	#VALUE!	0.098073	0.00112958
miR-769-3p	0.400535	0.189465	0.307786	0.115023	0.0536603	0.438303	0.444421	0.0733022	0.0842021	1.01396	0.0758872	0.423373	0.123279	0.20166	0.757858	0.00474295	0.0540336	0.0693481	0.628507	0.183011	0.075363	3.50642	0.106579	0.0330318	0.076415	0.0859714	0.0500669	0.228458	0.0228763	0.668964
miR-767-5p	0.0853775	0.0363979	0.0376815	0.019915	0.00728932	0.0703162	0.104386	0.0112807	0.0246888	0.246558	0.013139	0.0319066	0.0224056	0.0401071	0.075363	0.000930311	0.00759887	0.00854917	0.108819	0.046714	0.0159533	0.275476	0.0257372	0.00634572	0.0195052	0.0301855	0.0061722	0.0460709	0.042101	0.0688691
miR-765	0.795536	0.562529	1.01396	0.336808	0.217638	0.747425	1.09429	0.275476	0.266093	2.56685	0.233258	1.15669	0.441351	0.547147	1.23971	0.019915	0.116629	0.144586	1.47427	0.732043	0.243164	6.40856	0.22688	0.131215	0.307786	0.291183	0.0883883	0.50698	3.31728	2.62079
miR-641	0.013139	0.00254168	0.000419221	0.00146997	0.000695337	0.0094859	0.00367001	0.000745244	0.000416326	0.0144779	0.000613776	0.00237147	0.00203607	0.000923884	0.0094859	0.000247549	0.000377823	0.000936781	0.0043644	0.00491021	0.00109869	0.0236831	0.00127968	0.000644291	0.0033076	0.000943297	0.000391147	0.00385247	0.0260965	0.00519018
miR-657	1.55833	0.726986	0.25	0.381565	0.320856	0.687771	0.547147	0.408951	0.0224056	1.51572	0.143587	0.466516	0.25349	0.363493	0.115824	0.204476	0.678302	0.920188	1.43396	2.01391	0.444421	2.56685	0.521233	0.371131	0.301452	1.44393	0.148651	0.179244	0.151774	0.532185
miR-635	0.0193704	0.0183255	0.0105253	0.0101667	0.00684848	0.02836	0.0250334	0.00792156	0.00310756	0.0679209	0.0033771	0.0264608	0.00929068	0.0110485	0.075363	0.000404941	0.00541058	0.00583925	0.0490365	0.0213444	0.00504825	0.133046	0.00424506	0.0044871	0.00533609	0.0103804	0.00264962	0.0139848	0.00786684	0.0241807
miR-656	843.357	494.559	572.051	157.586	106.891	1038.29	885.286	109.137	14.2215	1024	64.8934	317.365	151.167	133.436	188.706	17.3878	222.861	256	1217.75	873.098	221.322	3795.3	306.555	259.574	64.4452	288.015	93.7015	340.144	77.7085	975.501
miR-630	2.36199	1.87905	0.222211	0.346277	0.392292	1.01396	0.692555	0.154963	0.017579	0.993092	0.0865693	0.460094	0.140632	1.27456	0.329877	0.0277763	0.0896222	0.524858	3.27161	1.39474	0.178006	5.46416	0.241484	0.220676	0.0807721	0.50698	0.174343	0.173139	1.32869	3.24901
miR-660	245.572	72.0037	212.306	37.5307	32.6724	213.783	377.413	47.8352	38.8542	93.7015	47.5048	36.5044	74.028	58.0812	178.527	2.42839	6.02099	15.0324	53.8174	176.069	95.0095	407.315	49.8665	44.0173	8.57419	16.4498	8.63383	176.069	14.1232	39.1245
miR-649	0.0164018	0.0143779	0.00393342	0.00501338	0.00237147	0.0257372	0.00922651	0.00335377	0.00053804	0.0260965	0.00132481	0.0093553	0.00171212	0.00837323	0.00564035	0.00145981	0.00203607	0.00885066	0.0629347	0.0167465	0.00225916	0.0435857	0.00344806	0.00167689	0.00180974	0.00922651	0.00302259	0.00219738	0.166086	0.0195052
miR-627	0.0225614	0.0192366	0.0115978	0.00544822	0.004044	0.0429857	0.0211969	0.00988872	0.000110016	0.0438889	0.00349619	0.0246888	0.00723897	0.00718897	0.0115177	0.000635421	0.0024213	0.0240137	0.0454366	0.0679209	0.00820091	0.126745	0.00608722	0.00442533	0.00306478	0.00638986	0.00374713	0.00359448	0.277392	0.0871715
miR-637	0.0540336	0.0544094	0.0693481	0.0387409	0.0225614	0.049721	0.174343	0.0356489	0.017579	0.246558	0.03125	0.0896222	0.0423939	0.0896222	0.332171	0.0033771	0.015625	0.0158431	0.136787	0.0629347	0.0349152	0.864537	0.0204749	0.0143779	0.0337259	0.0415214	0.00982042	0.0877778	0.0297699	0.109576
miR-654-3p	11.3137	4.78991	3.91768	4.34694	2.34567	9.57983	6.02099	1.25701	0.273573	12.8171	1.08673	4.82323	2.69447	2.49666	2.96905	0.156041	1.36604	0.97942	11.2356	6.86852	1.46409	31.779	2.18859	1.39474	1.13288	4.14106	0.447513	2.65737	2.88786	5.24157
miR-644	0.119908	0.0824692	0.0758872	0.0351581	0.0164018	0.163799	0.0927827	0.0206173	0.0107464	0.241484	0.0224056	0.0769465	0.0361465	0.0607909	0.046714	0.00254168	0.018199	0.0245183	0.198884	0.10083	0.0241807	0.386891	0.023357	0.0143779	0.0188407	0.0448111	0.00754638	0.0514744	0.101532	0.0902456
miR-663b	0.230047	0.196146	0.368567	0.0987552	0.0660636	0.178006	0.392292	0.0960547	0.0575117	0.90125	0.0836205	0.339151	0.144586	0.183011	0.257028	0.0185814	0.0629347	0.0853775	0.535887	0.266093	0.129408	2.80889	0.0625	0.0511189	0.0908733	0.222211	0.0476956	0.150726	18.8959	0.496546
miR-632	2.56685	1.56917	0.768438	0.510506	0.444421	1.27456	1.14076	0.301452	0.161544	2.92817	0.170755	0.888843	0.395021	1.41421	1.3566	0.0748424	0.234881	0.90125	2.75108	2.65737	0.586417	10.4831	0.48971	0.279322	0.285191	1.24833	0.301452	0.773782	0.97942	4.92458
miR-767-3p	0.441351	0.203063	0.264255	0.149685	0.11908	0.211686	0.293209	0.145592	0.0638133	0.607097	0.107321	0.45376	0.194791	0.216134	0.34151	0.0227183	0.0967228	0.222211	0.646176	0.408951	0.188156	2.39496	0.0947323	0.060371	0.142595	0.366021	0.047039	0.105843	0.107321	0.466516
miR-631	3.5801	1.8025	0.768438	1.31951	0.80107	1.69349	2.46229	0.269807	0.0587202	6.23332	0.214641	1.00696	0.521233	0.641713	0.463294	0.0231957	0.441351	0.246558	2.28153	1.00696	0.204476	4.92458	0.441351	0.193446	0.293209	0.521233	0.124137	0.469761	1.04972	0.823591
miR-634	1.41421	1.18099	0.619854	0.295248	0.133046	2.47942	1.94531	0.204476	0.00494436	3.70635	0.0947323	0.707107	0.339151	0.25349	0.532185	0.0279695	0.426317	1.51572	1.90528	2.53151	0.61132	11.3924	0.514057	0.479632	0.0836205	0.823591	0.180491	0.295248	0.20166	1.89212
miR-629	0.171943	0.168404	0.0392817	0.0511189	0.042101	0.246558	0.0847878	0.0927827	0.00224355	0.244855	0.0133224	0.151774	0.0371627	0.108067	0.134904	0.00484261	0.0507658	0.115023	0.692555	0.441351	0.0902456	0.582367	0.0559391	0.0507658	0.016176	0.0683934	0.0279695	0.0255594	0.356013	0.444421
miR-668	0.101532	0.0395549	0.0688691	0.0231957	0.0227183	0.0915054	0.111105	0.0203335	0.0301855	0.193446	0.0170983	0.0518325	0.0310341	0.0583146	0.148651	0.00215216	0.0142786	0.0142786	0.119908	0.0289559	0.0200535	0.384219	0.0361465	0.0100965	0.0193704	0.0277763	0.0108964	0.0865693	0.013139	0.0927827
miR-1178	22.9433	3.68075	1.79005	1.89212	2.77022	0.920188	12.4666	2.63902	1.94531	12.8171	0.479632	4.40762	5.73582	6.72717	6.23332	1.59107	2.69447	1.84038	14.9285	16.1113	0.463294	27.0958	0.0103804	5184.54	2.09943	0.517632	2.08493	6.72717	1.72907	4.92458
miR-1179	18.1261	0.959264	0.615572	2.12874	2.20381	1.98618	5.38893	0.986233	1.20581	3.20428	0.334482	3.31728	1.6358	1.98618	1.6358	0.952638	2.54912	2.82843	9.18959	3.4822	0.668964	24.59	3.03143	6562.36	0.386891	0.275476	1.91853	1.72907	2.47942	11.4716
miR-1180	0.0612138	0.00744248	0.00117755	0.0103087	0.97942	2.69447	0.0504151	0.0196408	1.58008	5.27803	1.23971	0.0168629	8.63383	1.06437	0.0401071	0.00289946	0.0093553	0.00319493	0.0250334	8.45614	1.10957	0.073812	0.023357	4153.18	0.291183	0.0547879	0.00187356	10.5561	0.558644	0.0129581
miR-1181	8192	3350.13	897.644	1438.15	5293.48	1105.13	7643.41	3191.46	1552.09	5518.27	685.019	2019.8	5148.73	2120.22	7434.4	302.334	1438.15	576.03	4124.49	8902.53	326.288	16961.8	1520.15	4.40283e+06	781.445	333.144	290.018	3213.66	809.002	1573.76
miR-1182	73.0089	25.1067	14.42	6.63456	13.2691	3.53081	62.2499	7.4127	12.7286	106.891	3.75809	16.6795	37.7918	31.125	27.0958	2.2974	5.57897	2.32947	48.8403	43.4113	1.75321	89.8845	14.1232	22381.2	10.0561	1.00696	2.96905	51.6251	4.14106	11.7127
miR-1183	0.0387409	0.00132481	0.000588773	0.00254168	0.0717936	0.0289559	0.052193	0.00163103	0.0544094	0.426317	0.0145786	0.017579	0.185565	0.360982	0.0257372	0.00136205	0.000997082	0.000755647	0.0196408	0.225313	0.0126914	0.0563282	0.00508337	268.727	0.0518325	0.00854917	0.00289946	0.371131	0.0250334	0.00412898
miR-1184	0.45376	0.168404	0.049721	0.0243489	0.0612138	0.0217929	0.156041	0.0390103	0.0384733	0.473029	0.0235195	0.0473661	0.181747	0.275476	0.266093	0.0126914	0.0200535	0.00564035	0.205898	0.293209	0.0115177	0.251739	0.0555527	349.706	0.0210505	0.0155171	0.0120068	0.251739	0.0504151	0.020193
miR-1185	0.219151	0.0116785	0.0169802	0.0270168	0.0890031	0.0774817	0.312083	0.0406669	0.0591286	0.363493	0.0607909	0.0235195	0.169576	0.125	0.137738	0.0136024	0.0185814	0.0203335	0.0595399	0.524858	0.0987552	0.332171	0.0435857	508.463	0.032352	0.014885	0.00792156	0.0785633	0.03125	0.0191038
miR-1197	0.0379436	0.00170029	0.00749425	0.0024551	0.0379436	0.00508337	0.0178244	0.00494436	0.0169802	0.205898	0.00261314	0.00587987	0.0620683	0.0379436	0.00803214	0.00191293	0.00508337	0.00237147	0.0142786	0.170755	0.00445611	0.0219445	0.0105253	69.0706	0.018453	0.00461325	0.0041577	0.0703162	0.00652412	0.00296038
miR-1200	3.53081	0.429283	0.15283	0.257028	0.619854	0.408951	0.986233	0.211686	1.42405	3.63008	0.179244	0.466516	3.63008	1.75321	0.823591	0.126745	0.200267	0.125869	1.21419	1.89212	0.307786	2.44528	0.514057	4904.87	0.378929	0.366021	0.171943	6.19026	0.358489	0.366021
miR-1201	140.07	74.028	64.4452	24.9333	10.4107	45.8866	276.282	0.000111552	27.2843	27.4741	10.1965	26.9087	57.2816	12.5533	102.537	1.85318	10.7034	25.9921	35.5062	153.277	30.91	530.056	54.9482	334118	3.24901	1.07923	12.7286	216.767	12.9063	36.5044
miR-1202	0.260616	0.0529216	0.147624	0.0306069	2.69447	1.84038	0.0824692	0.00227487	2.60268	3.36359	0.673617	0.0514744	1.01396	13.6422	0.0987552	0.0791098	0.0441942	0.0758872	0.126745	4.72397	0.510506	0.277392	0.0647041	8422.31	0.726986	0.784584	0.105843	1.31039	1.59107	0.046714
miR-1203	0.275476	0.00255936	#VALUE!	0.00982042	7.1602	0.926588	0.0248605	0.0169802	8.22491	29.2426	0.737135	0.0225614	3.94493	48.8403	0.01418	0.00335377	0.0129581	0.00694408	0.100134	4.56305	0.702222	0.216134	0.000173834	63743.9	7.83536	1.11729	0.00723897	1.27456	17.8766	0.0216423
miR-1204	0.0953912	0.0551689	0.0154099	0.00533609	0.098073	0.0142786	0.0457527	0.0170983	0.0595399	0.438303	0.0094859	0.0126914	0.0769465	0.0813339	0.052193	0.00340059	0.00860863	0.00356965	0.0395549	0.25	0.0132304	0.0660636	0.017579	120.259	0.0432847	0.0214928	0.0043644	0.0507658	0.0193704	0.0122591
miR-1205	1.65864	0.408951	0.200267	0.11344	0.244855	0.0500669	0.986233	0.161544	0.103665	1.36604	0.0536603	0.356013	0.41466	0.895025	0.566442	0.0332616	0.0785633	0.000553166	0.687771	0.594604	0.0248605	4.34694	0.210224	413.001	0.173139	0.0206173	0.0514744	0.697372	0.10083	0.301452
miR-1206	0.0102374	0.000259856	0.000302663	0.000495097	0.0106722	0.00216713	0.00359448	0.000874048	0.00148019	0.0266448	0.000838443	0.00129754	0.00410046	0.0158431	0.00227487	0.000278507	0.000714886	0.000523327	0.00323953	0.0587202	0.000676323	0.013139	0.00111403	12.2101	0.00315094	0.000771525	0.000798732	0.0043644	0.00167689	0.000956465
miR-1207-3p	3.38698	0.543367	0.214641	0.234881	0.632878	0.148651	0.965936	0.50698	0.858565	4.92458	0.133972	0.420448	1.33793	1.60214	1.25701	0.124137	0.514057	0.175556	1.16473	5.77572	0.112656	1.93187	0.607097	1428.22	0.61132	0.248273	0.181747	2.18859	0.343885	0.411796
miR-1207-5p	809.002	247.28	85.6274	149.086	302.334	79.3413	1038.29	119.428	398.932	1120.56	116.162	317.365	1144.1	1226.22	630.346	42.5179	127.116	134.364	724.077	1541.37	47.1766	1251.98	165.421	565826	240.518	41.0696	54.1917	1234.75	243.875	621.668
miR-1208	6.36429	0.972655	0.403321	0.752623	2.75108	0.578344	1.79005	0.97942	2.69447	11.1579	0.655197	0.752623	5.09824	9.84916	1.60214	0.189465	0.550953	0.697372	3.45815	16.1113	0.420448	5.54044	0.864537	11113.3	2.17347	0.406126	0.271684	7.88986	1.45397	2.36199
miR-1224-3p	8480.89	12077.2	7131.55	2210.26	2179.83	781.445	10369.1	2091.03	3236.01	11346.8	1379.57	2876.3	9946.68	2320.15	6517.03	424.612	942.272	413.001	4576.41	5673.41	342.509	12503.1	1640.59	2.98645e+06	903.888	144.007	455.087	5442.3	754.826	2120.22
miR-1224-5p	26.1729	3.50642	1.71713	2.02792	14.2215	4.05584	10.4107	3.605	9.71356	27.8576	4.62675	7.1602	8.28212	156.498	8.22491	1.50525	4.78991	1.34723	10.1261	32.2226	2.08493	32.6724	10.3388	45703	7.21	3.07375	3.24901	6.6807	19.5622	12.295
miR-1225-3p	284.05	27.8576	8.75435	63.5579	93.0542	27.2843	136.239	36.7583	73.5167	335.461	14.8254	64.4452	114.563	369.646	75.0614	41.0696	41.0696	43.7133	209.383	421.679	18.3792	290.018	60.9688	237901	39.1245	16.9123	41.9326	101.125	57.68	167.73
miR-1225-5p	0.441351	0.0571145	0.0116785	0.0168629	0.50698	0.323088	0.539614	0.000108501	0.348686	1.10191	0.196146	0.0272047	0.598739	2.36199	0.106579	0.00831539	0.00975258	0.00713931	0.0703162	0.678302	0.102949	0.176777	0.0236831	1663.49	0.186856	0.075363	0.00708999	0.650671	0.258816	0.0289559
miR-1226	0.0853775	0.00173602	0.000832651	0.00522628	0.366021	0.334482	0.0301855	0.00153239	0.281265	0.858565	0.140632	0.0130482	0.389582	0.664343	0.0139848	0.00401607	0.0112807	0.00439476	0.0264608	2.53151	0.138696	0.15283	0.0227183	2556.58	0.104386	0.101532	0.00480916	0.895025	0.178006	0.00541058
miR-1227	280.139	12.4666	1.77769	25.2813	34.5353	6.45313	36.5044	24.4201	31.3414	54.5686	3.36359	32	18.1261	72.5046	19.9733	9.84916	27.8576	21.1121	115.36	97.0059	6.63456	249	0.000199683	85284.7	11.1579	4.95883	16.9123	34.0598	18.8959	54.1917
miR-1228	519.147	16.5642	0.496546	68.5935	54.5686	15.2422	154.343	39.6706	70.0348	137.187	16.2234	74.028	60.5477	102.537	103.968	15.8895	111.43	82.7106	91.7731	196.72	14.2215	439.586	35.7532	208545	32.6724	16.5642	20.5348	138.141	22.3159	134.364
miR-1229	89.8845	11.9588	4.28709	10.1261	25.4572	8.39773	44.9422	11.6318	19.6983	58.0812	5.54044	14.3204	50.9143	37.014	36.0019	3.94493	11.5514	0.0448111	45.5696	61.8199	3.24901	99.7331	13.8326	50710.6	8.28212	3.16017	4.11246	31.5594	16.1113	21.7057
miR-1231	0.0896222	0.0160643	0.0142786	0.00814426	0.026278	0.00825795	0.029977	0.0122591	0.0217929	0.11744	0.00634572	0.0268302	0.0301855	0.11344	0.0791098	0.00427458	0.00526263	0.00312918	0.0547879	0.0693481	0.00342424	0.0921418	0.0121744	130.69	0.0108964	0.00604518	0.00367001	0.0376815	0.0143779	0.0113592
miR-1233	215.269	8.28212	3.86375	49.18	36.7583	5.6962	82.7106	24.9333	58.892	272.479	14.0257	43.4113	84.4485	30.6965	35.5062	8	38.0546	15.5625	103.968	71.0124	7.4127	159.786	31.3414	102127	35.0174	6.40856	14.9285	51.9842	21.4068	45.5696
miR-1234	428816	14066.7	3516.68	13587.6	9152.82	3769.09	2.11174e+06	8779.97	8659.09	54728.3	8902.53	28329.2	19756	49323.9	32541.7	6841.04	23987.6	14868.8	456419	23987.6	2778.33	951603	22226.6	1.30548e+08	5873.48	2759.13	18305.6	23170.5	73731.8	220436
miR-1236	1.47427	0.098073	0.0321286	0.186856	0.312083	0.0518325	0.19751	0.550953	0.179244	1.39474	0.0769465	0.234881	0.236514	0.279322	0.189465	0.395021	0.959264	0.607097	1.21419	3.27161	0.0960547	1.24833	0.712025	576.03	0.295248	0.123279	0.386891	0.154963	0.196146	0.358489
miR-1237	1951	46.5271	24.761	181.019	160.898	41.0696	494.559	115.36	367.093	1468.37	71.5064	252.476	369.646	298.172	227.544	41.6429	101.125	69.551	592.224	855.13	58.0812	1260.69	157.586	602249	128.89	26.3549	85.6274	393.44	131.599	158.683
miR-1238	77.1717	6.10504	4.59479	16.1113	29.2426	7.56846	93.7015	12.9063	41.9326	151.167	6.19026	26.9087	73.5167	73.5167	22.9433	7.67411	13.2691	7.6211	104.691	135.298	4.43828	148.056	16	65536	35.5062	4.14106	11.5514	46.2057	23.5883	32.6724
miR-1243	52.3457	0.164938	0.0712977	3.07375	1.82766	0.913831	7.46426	0.486327	0.993092	6.27667	0.327598	3.43426	2.23457	1.82766	1.25701	0.0100965	0.659754	1.39474	7.78124	4.82323	0.336808	33.1285	2.78949	4973.34	0.289172	0.185565	2.37841	2.2974	1.47427	3.03143
miR-1244	0.262429	0.137738	0.00191293	0.00385247	3.36359	1.67018	0.072293	0.000143168	0.397768	3.63008	0.210224	0.0108212	1.49485	4.08405	0.0511189	0.00739108	0.0115978	0.0463914	0.156041	15.5625	0.697372	0.384219	0.0356489	6251.56	0.210224	0.303549	0.0195052	1.32869	5.20537	0.0382075
miR-1245	2.78949	0.0642571	0.0120068	0.07966	0.376312	0.125	0.45376	0.000203879	0.126745	1.49485	0.0473661	0.316439	0.312083	1.25701	0.248273	0.0293601	0.149685	0.134904	1.10957	2.62079	0.0758872	3.20428	0.30566	1332.57	0.0877778	0.0785633	0.163799	0.80107	0.309927	0.381565
miR-1246	422913	66913.1	1509.65	7912.95	2320.15	3615.55	#VALUE!	12161.2	2076.59	8192	1209.34	19484	4482.23	8659.09	28724.6	6562.36	15608	51418.5	20452.6	4211.15	2740.08	443938	28133.5	2.07988e+07	831.746	955.426	14066.7	12944	2538.92	84695.6
miR-1247	10.4107	0.271684	0.0387409	0.876606	29.446	5.93809	1.89212	1.89212	36.5044	117.784	8.11168	0.986233	44.6318	11.0043	3.05252	0.210224	1.31039	0.650671	2.2974	12.2101	1.56917	4.53154	1.36604	29125.6	10.6295	0.817902	0.281265	32.6724	2.20381	0.692555
miR-606	0.329877	0.000782295	0.000146177	0.00797666	0.0769465	0.0132304	0.0122591	0.0101667	0.020193	0.125	0.00634572	0.0139848	0.0238478	0.164938	0.00723897	0.00188659	0.0126038	1.05675e-05	0.103665	0.598739	0.00955188	0.14161	0.0339605	243.875	0.0120904	0.00484261	0.0108964	0.0344345	0.0351581	0.0325771
miR-607	0.120742	0.00103942	0.000156668	0.00285954	0.0165159	0.00328475	0.00652412	0.00814426	0.0142786	0.0504151	0.00137153	0.00638986	0.0120904	0.00718897	0.00504825	0.000588773	0.00929068	0.00412898	0.0125167	0.103665	0.00207885	0.0279695	0.0240137	20.9663	0.00728932	0.00261314	0.00749425	0.0043644	0.00326206	0.00203607
miR-608	0.163799	0.098073	0.0291573	0.0211969	0.106579	0.0344345	0.20166	0.0361465	0.0703162	0.336808	0.03125	0.0379436	0.166086	0.211686	0.127627	0.00909948	0.0135084	0.0129581	0.144586	0.200267	0.0150928	0.170755	0.0235195	344.892	0.0532897	0.0130482	0.0078125	0.273573	0.0330318	0.0445016
miR-609	186.108	33.5909	5.57897	14.1232	40.5042	7.31065	111.43	21.5557	25.2813	108.383	8.51496	22.9433	64.8934	56.8859	68.1197	8.75435	21.8566	13.1775	97.0059	164.279	4.56305	165.421	29.8571	48983.2	30.4844	5.61778	12.6407	70.0348	11.1579	40.7859
miR-610	76.1093	0.216134	0.017579	0.243164	2.23457	0.45376	1.49485	0.316439	0.48971	5.27803	0.287175	0.450625	1.10191	51.6251	0.876606	0.441351	0.624165	1.12506	4.46915	34.0598	0.251739	25.2813	1.67018	2418.67	0.768438	0.447513	1.33793	0.768438	1.17283	9.91766
miR-611	0.0162885	0.00891222	0.00222805	0.00103224	0.00142977	0.000286337	0.00765172	0.00122755	0.000572673	0.0188407	#VALUE!	0.00118574	0.000729907	0.0100268	0.00282017	0.000917503	0.000787736	0.00107608	0.0426888	0.0137922	0.000179965	0.00625836	0.00367001	3.5801	0.000990195	0.000425074	0.000904871	0.00131566	0.000838443	0.002022
miR-612	5.73582	2.32947	1.61328	0.712025	1.53688	0.598739	7.83536	1.56917	0.959264	10.0561	0.476319	1.55833	5.61778	5.06303	6.9163	0.241484	0.397768	0.392292	4.92458	4.99332	0.251739	4.69134	1.10957	4576.41	0.673617	0.184284	0.320856	7.51618	0.417544	1.02101
miR-613	1.09429	0.034674	0.0275845	0.0688691	0.368567	0.0688691	0.334482	0.0575117	0.210224	1.82766	0.0500669	0.0921418	0.295248	0.389582	0.140632	0.0518325	0.114229	0.0339605	0.408951	0.864537	0.0392817	0.646176	0.167241	776.047	0.100134	0.073812	0.102949	0.239816	0.110338	0.0890031
miR-614	0.0337259	0.0093553	0.00312918	0.00150085	0.0371627	0.0418102	0.0125167	0.00293994	0.0953912	0.149685	0.0119239	0.00385247	0.036906	0.128514	0.00670754	0.000609536	0.00189972	0.00126206	0.0120068	0.0192366	0.0266448	0.0374212	0.00461325	604.668	0.0115177	0.0145786	0.00160858	0.125869	0.0412346	0.00304361
miR-615-3p	0.15932	0.0078125	0.00820091	0.0160643	0.846745	0.20166	0.0257372	0.000109256	0.366021	2.23457	0.0698304	0.0222508	0.281265	1.56917	0.0187106	0.0153034	0.0441942	0.013697	0.0633725	3.70635	0.0940779	0.098073	0.0379436	2538.92	0.353553	0.236514	0.0266448	0.463294	0.320856	0.00982042
miR-615-5p	0.00897421	0.0017481	0.00054555	0.000278507	0.329877	0.346277	0.0319066	0.00124469	0.30566	2	0.145592	0.00182233	1.02811	1.33793	0.00458139	0.000495097	0.000286337	0.000393868	0.00237147	0.578344	0.173139	0.00765172	0.000740096	3929.15	0.234881	0.126745	0.000290334	1.16473	0.521233	0.000832651
miR-616	0.0476956	0.015625	0.00238797	0.00252413	0.0177013	0.00718897	0.0104526	0.0033076	0.00955188	0.0490365	0.00379943	0.00604518	0.0310341	0.0518325	0.0116785	0.00164238	0.00135265	0.00173602	0.042101	0.0289559	0.00252413	0.0418102	0.00148019	80.4489	0.00390625	0.00326206	0.00235509	0.0406669	0.00596195	0.0055627
miR-617	10.4831	2.32947	0.80107	0.371131	1.40444	0.273573	7.26015	0.668964	0.528509	9.51366	0.173139	1.43396	3.83706	1.82766	3.13834	0.307786	0.384219	0.0748424	6.58873	5.77572	0.10083	12.9063	0.68302	3350.13	0.535887	0.14161	0.285191	5.65685	0.289172	1.61328
miR-618	2.11404	0.255253	0.0774817	0.291183	0.562529	0.222211	2.37841	0.366021	0.493116	4.78991	0.194791	0.309927	2.02792	1.44393	0.747425	0.0890031	0.327598	0.171943	1.15669	2.32947	0.0967228	2.09943	0.205898	1089.92	0.45376	0.0660636	0.10083	3.18215	0.144586	0.590496
miR-619	0.0883883	0.00296038	0.002022	0.00494436	0.0480273	0.00961832	0.0149885	0.00306478	0.0337259	0.275476	0.00464534	0.0112807	0.0297699	0.128514	0.0067542	0.00209331	0.00808801	0.0126038	0.0504151	0.174343	0.00803214	0.0518325	0.014082	357.054	0.0204749	0.013697	0.00501338	0.134904	0.0330318	0.042101
miR-620	576.03	95.0095	32.8996	152.219	202.251	47.8352	227.544	139.102	144.007	1686.71	110.661	176.069	621.668	621.668	439.586	32	98.36	93.0542	572.051	1031.12	35.7532	1144.1	75.5835	229797	142.025	23.2636	43.1115	975.501	60.1295	533.742
miR-621	0.0559391	0.00837323	0.00587987	0.00300171	0.0129581	0.00229069	0.0266448	0.0188407	0.0281641	0.116629	0.00407213	0.00508337	0.0306069	0.0780207	0.0571145	0.00189972	0.00430432	0.00421574	0.0187106	0.219151	0.00238797	0.0252076	0.00860863	98.36	0.0126914	0.00749425	0.00159746	0.0277763	0.00749425	0.00666121
miR-622	0.120742	0.0824692	0.0214928	0.0134151	0.233258	0.115824	0.11744	0.0250334	0.144586	0.469761	0.0683934	0.0209051	0.108067	1.71713	0.150726	0.00467765	0.0108212	0.00792156	0.0859714	0.590496	0.220676	0.125869	0.0245183	1951	0.14161	0.0698304	0.00583925	0.266093	0.257028	0.0210505
miR-623	0.003545	0.000461942	4.16882e-05	0.000267162	0.00293994	0.00115331	0.00704102	0.00141009	0.000690534	0.0104526	0.00025275	0.000458751	0.00461325	0.0168629	0.00328475	0.000240779	0.000324386	0.00041345	0.00203607	0.00317286	0.000354974	0.00222805	0.00104665	10.1261	0.00106126	0.000557014	0.000372622	0.00170029	0.00150085	0.000990195
miR-624	0.000862015	8.28006e-05	#VALUE!	#VALUE!	0.0008269	0.000126375	0.000362433	0.000370048	0.000729907	0.00315094	0.000164457	0.000148217	0.000862015	0.00128858	0.000576657	1.45361e-05	3.78329e-05	1.64677e-05	0.000425074	0.00323953	0.000107008	0.000458751	0.000119558	1.24833	0.000404941	0.000215504	2.92744e-05	0.00106865	0.000206725	0.000399366
miR-625	0.0423939	#VALUE!	0.000290334	0.00119398	0.205898	0.535887	0.0266448	0.000440064	0.160428	0.68302	0.120742	0.00471019	0.363493	0.255253	0.0043644	0.000969817	0.014082	0.00186062	0.00604518	2.49666	0.570382	0.0612138	0.0187106	342.509	0.0551689	0.0287559	0.00160858	0.790041	0.133046	#VALUE!
miR-626	16.3362	4.99332	1.53688	0.619854	3.07375	0.952638	10.1261	0.0379436	1.64718	15.6707	0.336808	2.2974	8.45614	19.4271	16.1113	0.392292	0.514057	0.257028	6.63456	18.2522	0.255253	9.71356	2.20381	4211.15	0.692555	0.281265	0.406126	12.7286	0.641713	#VALUE!
miR-642	0.972655	0.655197	0.532185	0.108819	0.11344	0.234881	1.38511	0.277392	0.098073	0.255253	0.0940779	0.535887	0.876606	0.29937	1.69349	0.01418	0.0674518	0.0947323	0.186856	0.697372	0.11908	0.835088	0.397768	385.343	0.0230355	0.0824692	0.0708052	2.20381	0.125869	0.417544
miR-652	27.6652	6.9163	1.31951	3.63008	29.2426	93.0542	17.6305	7.83536	27.0958	43.1115	16.5642	5.06303	146.018	25.2813	19.6983	0.285191	0.790041	1.22264	3.27161	43.4113	20.6776	16.5642	10.7779	76862.9	3.36359	0.946058	0.598739	162.017	9.00047	3.07375
miR-758	0.214641	0.0293601	0.0164018	0.00843147	0.233258	0.0902456	0.060371	0.0204749	0.098073	0.737135	0.0238478	0.0813339	0.170755	0.233258	0.0607909	0.00689612	0.00988872	2.98895e-05	0.168404	0.692555	0.0629347	0.406126	0.0289559	630.346	0.0476956	0.0165159	0.00872881	0.234881	0.0426888	0.013697
miR-770-5p	0.279322	0.00567958	0.000333506	0.0238478	0.192109	0.0518325	0.0830429	0.0210505	0.171943	0.384219	0.0341967	0.032352	0.0830429	0.205898	0.0222508	0.00652412	0.0448111	0.0953912	0.122428	0.0877778	0.0248605	0.208772	0.032352	776.047	0.0507658	0.0890031	0.0235195	0.50698	0.111105	1.44393
miR-744	0.072293	0.0118415	0.0101667	0.00837323	2.36199	4.22807	0.0625	0.0124303	2.2974	9.44794	1.02811	0.0120904	4.14106	1.6245	0.0454366	0.00203607	0.00461325	0.00634572	0.0281641	18.8959	2.09943	0.0674518	0.0203335	9410.14	0.732043	0.225313	0.00306478	3.63008	1.59107	0.0191038
miR-665	0.0454366	0.0116785	0.00694408	0.00837323	0.15283	0.0940779	0.0785633	0.0303955	0.143587	0.598739	0.046714	0.0193704	0.0847878	0.420448	0.0374212	0.0334929	0.0250334	0.0412346	0.0567199	0.0665231	0.0451228	0.0334929	0.0547879	1698.45	0.287175	0.0883883	0.0511189	0.196146	0.214641	0.0185814
miR-661	1.13288	0.107321	0.0441942	0.0683934	0.123279	0.0285572	0.702222	0.180491	0.0703162	2.18859	0.0451228	0.121582	0.301452	0.655197	0.323088	0.0351581	0.0934281	0.0571145	0.806642	0.460094	0.0147822	0.846745	0.151774	451.944	0.248273	0.0688691	0.03983	0.493116	0.0859714	0.473029
miR-639	0.97942	0.052193	0.0266448	0.0448111	0.0683934	0.000280444	1.33793	0.108819	0.0273939	0.521233	0.00670754	0.11344	0.314253	0.211686	1.16473	0.0160643	0.00304361	0.0246888	0.314253	0.217638	0.00652412	0.174343	0.0571145	206.5	0.00843147	0.00274306	0.0241807	0.476319	0.00515433	0.0727958
miR-663	1.56746e+06	5914.33	4608.24	10015.9	3821.7	12590.1	21321.2	4153.18	3169.41	55492.3	910.175	24662	21027.6	11585.2	190575	401.707	10226.3	873.098	331810	21618.8	22226.6	13216	10660.6	1.21126e+07	3147.52	367.093	670.921	31433.2	982.286	69272.7
miR-675b	776.047	87.4266	19.0273	79.8932	19.8353	18.0009	600.491	89.2636	116.97	233.941	5.09824	122.786	31.3414	53.0765	116.97	14.723	150.123	103.25	461.44	564.175	12.9063	1052.79	140.07	194579	17.6305	5.06303	79.3413	263.197	59.3016	1136.2
miR-636	92.4115	3.53081	0.193446	16.6795	9.78112	6.10504	25.8125	0.00188659	9.64646	90.5097	2.86791	28.0514	18.7654	184.823	9.84916	2.71321	17.5087	39.1245	104.691	49.18	3.11666	134.364	10.7779	79573.5	16.1113	5.77572	9.78112	27.0958	47.8352	494.559
miR-769-5p	3666.02	3444.31	3304	481.036	471.136	212.306	3373.43	0.000136388	464.65	1468.37	148.056	1296.13	1269.46	3516.68	3191.46	133.436	196.72	106.153	2401.97	3236.01	77.1717	5595.3	916.506	881744	382.681	34.2968	195.361	3061.45	105.42	1296.13
miR-662	0.052556	0.0220971	0.00792156	0.00596195	0.0883883	0.0579118	0.0371627	0.0114382	0.052556	0.271684	0.0112807	0.0125167	0.0426888	0.140632	0.0490365	0.00221266	0.00560139	0.00407213	0.0275845	0.122428	0.0147822	0.0532897	0.0112807	461.44	0.0167465	0.0166308	0.00298098	0.15283	0.0351581	0.0111254
miR-647	2.01391	0.336808	0.0902456	0.0877778	0.406126	0.0853775	0.97942	0.332171	0.0953912	0.90125	0.0409498	0.277392	0.590496	0.773782	0.768438	0.150726	0.295248	0.15932	1.03526	2.09943	0.0463914	1.15669	0.535887	760.076	0.241484	0.103665	0.146604	1.14076	0.07966	0.25
miR-645	143.013	61.8199	15.5625	9.98664	19.5622	4.14106	117.784	25.2813	22.6274	121.938	7.3615	24.761	58.892	60.9688	109.896	5.93809	15.3482	0.00154305	97.6806	70.5219	1.45397	99.0442	18.7654	61572.6	7.67411	2.47942	6.1475	94.3532	3.27161	16.5642
miR-654-5p	0.429283	0.180491	0.0341967	0.0285572	0.136787	0.0473661	0.189465	0.072293	0.102949	0.707107	0.0188407	0.0401071	0.208772	0.441351	0.397768	0.00909948	0.036906	0.0268302	0.183011	0.721965	0.0703162	0.251739	0.0865693	1038.29	0.0415214	0.0248605	0.0124303	0.363493	0.0555527	0.0571145
miR-671-3p	0.360982	0.0947323	0.00694408	0.0204749	0.213159	0.241484	0.116629	0.0257372	0.20166	0.594604	0.0865693	0.0339605	0.297302	0.476319	0.11744	0.0162885	0.0272047	0.0177013	0.174343	0.517632	0.101532	0.22688	0.0480273	942.272	0.102949	0.0281641	0.0174576	0.747425	0.126745	0.0493776
miR-638	6936.54	3516.68	776.047	643.591	1618	427.565	5832.91	1200.98	849.223	16046.8	445.722	1278.29	5518.27	6295.04	5148.73	245.572	504.951	235.568	4096	6793.79	182.278	5148.73	1082.39	4194304	1160.07	141.044	221.322	11910.9	302.334	975.501
miR-628-3p	508.463	106.153	28.6408	34.5353	42.5179	14.3204	326.288	44.6318	46.5271	512	13.4543	88.0347	229.126	312.996	319.573	18.2522	20.8215	10.7034	344.892	266.871	6.32033	442.643	78.7932	186653	17.7531	7.26015	17.6305	233.941	10.7779	58.0812
miR-671-5p	#VALUE!	76332	73222.5	42347.8	52136.3	16046.8	249728	62000.8	34397.1	212927	14972.2	39239	167059	77935.9	273276	8719.32	35610.1	10297.5	237901	115698	7383.04	706338	36865.9	1.06038e+08	15716.6	5007.93	8079.22	204253	13969.6	54728.3
miR-640	24.9333	0.241484	0.0665231	1.10957	8.05564	4.08405	2.80889	0.97942	2.26577	19.4271	1.02811	1.30134	5.24157	43.1115	1.98618	0.768438	1.30134	0.562529	5.57897	17.2677	1.44393	8.81524	2.92817	16498	5.93809	1.38511	1.52626	4.28709	4.02782	3.41054
miR-650	1.48452	0.469761	0.0940779	0.108067	0.823591	1.51572	0.82932	0.173139	0.795536	1.56917	0.45376	0.173139	0.732043	3.75809	0.521233	0.052193	0.119908	0.0780207	0.673617	11.7942	1.56917	1.31951	0.167241	5712.87	0.806642	0.279322	0.0612138	3.43426	7.06162	0.266093
miR-760	3.70635	0.320856	0.314253	0.133972	0.295248	0.907519	1.48452	0.00575886	0.570382	3.16017	0.108067	0.329877	1.41421	9.00047	1.39474	0.115023	0.189465	0.0473661	1.75321	1.52626	0.185565	1.79005	0.183011	1458.23	0.266093	0.115824	0.0743254	2.63902	0.238159	0.31864
miR-664	199.466	182.278	112.986	17.1484	25.9921	28.0514	126.238	0.14161	14.9285	59.3016	6.32033	27.8576	61.8199	66.7178	98.36	5.46416	14.3204	45.2548	103.968	95.0095	9.91766	249	91.7731	386471	6.02099	2.92817	20.8215	187.403	29.0406	181.019
miR-766	408507	29532.2	12765.8	6841.04	13124.7	4608.24	158048	26615.9	5996.9	171756	3743.05	11585.2	40622.7	24833.5	70239.7	4482.23	19484	0.00168855	220436	34159.5	1488.87	179050	15286.8	2.03708e+07	6746.86	1488.87	3350.13	36358.4	3516.68	35119.9
miR-648	0.358489	0.11908	0.0200535	0.0235195	0.0994421	0.0227183	0.233258	0.073812	0.0457527	0.236514	0.018453	0.0591286	0.273573	0.392292	0.208772	0.0108964	0.0319066	0.0135084	0.148651	0.411796	0.016176	0.257028	0.0457527	357.054	0.0651541	0.0120068	0.0121744	0.336808	0.0308198	0.014082
miR-659	47.1766	35.261	11.2356	3.45815	17.3878	4.46915	49.5221	10.0561	12.8171	79.3413	4.40762	11.8762	48.1679	38.3193	39.1245	1.89212	4.82323	0.00298098	30.91	47.1766	1.65864	58.4852	9.12611	29532.2	9.00047	1.50525	1.91853	76.1093	3.13834	8.81524
miR-675	5.1337	3.16017	1.10957	0.0994421	0.907519	0.423373	4.92458	0.90125	1.20581	6.82108	0.238159	1.12506	2.69447	2.60268	4.62675	0.204476	0.194791	0.0818996	3.65533	3.94493	0.236514	4.82323	0.993092	5113.16	0.368567	0.25349	0.184284	5.61778	0.336808	0.80107
miR-720	207.937	13.4543	4.31691	37.7918	2469.49	2721.15	66.257	21.5557	1499.22	6080.61	2033.85	24.59	1710.26	6793.79	56.1028	5.16941	159.786	66.257	484.382	4837.35	3326.99	826.001	154.343	1.83347e+08	1260.69	770.686	24.2515	3821.7	21769.2	501.463
miR-646	2998.45	9089.59	6165.49	10369.1	1710.26	1314.23	6427.31	903.888	1120.56	7231.1	689.784	77397.5	4608.24	1710.26	2836.7	105.42	349.706	254.232	1640.59	1992	352.139	2164.77	1067.48	2.18621e+06	749.612	84.4485	145.009	4329.55	352.139	982.286
miR-106a*	#VALUE!	7.06162	35.0174	58.892	24.4201	56.493	187.403	178.527	25.2813	178.527	11.4716	91.7731	46.2057	30.0647	12.7286	0.664343	1.86607	2.37841	218.275	221.322	59.3016	304.437	33.3589	11.0043	18.8959	39.3966	12.3805	36.5044	12.042	5.73582
miR-10a*	#VALUE!	9.12611	67.6492	6.45313	3.75809	14.42	26.7228	152.219	2.92817	12.4666	1.28343	8.1681	5.93809	7.3615	35.7532	0.543367	2.73208	6.54322	39.3966	34.0598	18.3792	95.0095	7.26015	6.40856	0.888843	6.77396	3.27161	5.42642	8.87656	25.9921
miR-122*	#VALUE!	0.411796	0.15822	0.171943	0.192109	3.09513	1.43396	2.41162	1.42405	2.21914	0.360982	0.840896	1.41421	0.479632	0.243164	0.00340059	0.0209051	0.0758872	0.876606	1.46409	2.07053	6.10504	2.53151	0.239816	0.105112	1.55833	0.10083	0.356013	0.444421	0.0376815
miR-124*	#VALUE!	#VALUE!	#VALUE!	#VALUE!	#VALUE!	#VALUE!	#VALUE!	#VALUE!	0.00248938	0.000265316	#VALUE!	1.33759e-05	0.000181216	#VALUE!	0.000917503	1.18891e-05	#VALUE!	3.45729e-05	#VALUE!	0.000481559	#VALUE!	0.000259856	3.33952e-05	0.000626673	2.56621e-05	0.00379943	4.56192e-05	#VALUE!	8.81304e-05	#VALUE!
miR-125b-1*	#VALUE!	0.0551689	0.0703162	0.00916277	0.0122591	0.0379436	0.0358968	0.189465	0.314253	0.0679209	0.00454974	0.0337259	0.00754638	0.0155171	0.0555527	0.00224355	0.0064343	0.00749425	1.32869	0.0504151	0.0842021	0.153893	0.0214928	0.476319	0.0168629	1.19748	0.00759887	0.00312918	0.0117597	0.0306069
miR-129*	#VALUE!	0.0463914	0.0708052	0.0325771	0.0337259	0.303549	0.111105	1.01396	0.217638	0.356013	0.0149885	0.144586	0.162668	0.0559391	0.697372	0.00272411	0.00897421	0.0633725	0.183011	0.450625	0.469761	1.56917	0.248273	0.129408	0.0268302	0.220676	0.0250334	0.0674518	0.0248605	0.0354026
miR-1306	#VALUE!	0.136787	0.135842	0.547147	0.181747	1.19748	0.726986	1.08673	0.493116	2.32947	0.128514	0.702222	0.503478	0.655197	0.174343	0.0130482	0.0191038	0.0308198	5.73582	1.29235	0.965936	2.9897	0.119908	0.373712	0.255253	0.586417	0.076415	0.444421	0.327598	0.0896222
miR-1307	#VALUE!	0.619854	0.646176	0.521233	0.244855	1.29235	1.44393	5.42642	0.314253	3.45815	0.162668	1.01396	0.68302	0.742262	1.08673	0.0583146	0.15822	0.153893	3.70635	1.86607	1.29235	5.54044	0.594604	0.275476	0.423373	0.959264	0.148651	0.339151	0.61132	0.858565
miR-1308	#VALUE!	0.334482	1.07177	0.876606	0.543367	1.19748	1.84038	5.02805	1.59107	41.6429	0.258816	0.959264	0.650671	0.687771	1.21419	0.0382075	0.0774817	0.0717936	1.1487	2.08493	20.2521	6.58873	0.441351	0.275476	0.277392	0.423373	0.102238	15.5625	1.31039	0.312083
miR-130a*	#VALUE!	0.104386	0.03983	0.0859714	0.0651541	0.241484	0.118257	0.959264	0.0384733	0.25349	0.0264608	0.257028	0.185565	0.0927827	0.154963	0.00600342	0.0285572	0.0144779	0.395021	0.547147	0.262429	0.747425	0.108819	0.143587	0.0371627	0.373712	0.0518325	0.178006	0.0802141	0.136787
miR-132*	#VALUE!	0.0248605	0.105843	0.524858	0.193446	0.972655	1.33793	0.673617	0.260616	1.76541	0.100134	0.97942	0.392292	0.376312	0.151774	0.00897421	0.0126914	0.0188407	1.49485	1.43396	1.24833	1.50525	0.174343	0.100134	0.297302	0.343885	0.0708052	0.373712	0.181747	0.0441942
miR-1321	#VALUE!	0.00421574	0.00670754	0.0149885	0.00843147	0.0441942	0.0264608	0.0532897	0.0306069	0.0532897	0.00374713	0.034674	0.0158431	0.0122591	0.0149885	0.000653285	0.00119398	0.00272411	0.052193	0.0432847	0.137738	0.121582	0.0112028	0.0214928	0.00625836	0.116629	0.00418662	0.00866851	0.0112028	0.00522628
miR-1322	#VALUE!	0.0536603	0.153893	0.547147	0.160428	1.56917	0.673617	0.972655	0.423373	1.36604	0.131215	0.460094	0.332171	0.351111	0.203063	0.00961832	0.00831539	0.0532897	1.77769	0.521233	1.10191	1.79005	0.105112	0.586417	0.236514	1.14076	0.0708052	0.346277	0.184284	0.233258
miR-1323	#VALUE!	0.0185814	0.0382075	0.852635	0.153893	1.10957	1.75321	0.30566	0.174343	0.946058	0.156041	2.15846	0.41466	0.406126	0.0337259	0.00212253	0.0104526	0.00519018	2.41162	1.65864	2.18859	2.96905	0.406126	0.0669858	0.208772	0.779165	0.102949	0.0124303	0.248273	0.0179484
miR-1324	#VALUE!	0.000434005	#VALUE!	0.00180974	0.000724865	0.003545	0.00461325	#VALUE!	0.0341967	0.013697	0.000410594	0.0061722	0.00116941	0.00328475	0.000798732	4.31584e-05	0.000354974	0.000446207	0.0145786	0.00571908	0.0206173	0.0252076	0.00302259	0.0445016	0.00130657	0.120742	0.000690534	0.00148019	0.00152181	0.000481559
miR-135a*	#VALUE!	0.0260965	0.0409498	0.0807721	0.0418102	0.122428	0.243164	0.181747	0.0683934	0.554785	0.0180733	0.128514	0.0708052	0.0514744	0.0583146	0.00163103	0.00723897	0.00529924	0.186856	0.170755	0.120742	0.358489	0.0445016	0.0780207	0.0297699	0.134904	0.00699238	0.0612138	0.0273939	0.0476956
miR-136*	#VALUE!	5.1337	29.446	1.68179	2.09943	5.9794	12.2101	25.1067	1.39474	13.6422	0.721965	2.46229	1.89212	1.94531	25.9921	0.562529	0.624165	2.20381	0.913831	9.71356	5.02805	16.2234	1.49485	2.20381	0.590496	1.60214	0.281265	1.71713	1.26576	1.25701
miR-138-1*	#VALUE!	533.742	448.822	29.6508	99.0442	259.574	146.018	3040.3	37.5307	278.204	26.3549	235.568	254.232	45.2548	315.173	12.2101	95.6704	127.116	458.253	929.3	294.067	760.076	261.379	46.2057	49.5221	67.6492	63.5579	74.5429	100.427	247.28
miR-141*	#VALUE!	1.6358	3.07375	0.411796	0.363493	1.17283	1.94531	21.259	0.360982	1.89212	0.0591286	0.570382	0.320856	0.171943	3.91768	0.116629	0.624165	4.11246	1.53688	13.2691	0.858565	6.32033	0.486327	0.779165	0.316439	0.343885	0.200267	0.368567	0.517632	2.42839
miR-145*	#VALUE!	6.9644	9.12611	1.64718	4.43828	4.05584	12.9063	272.479	12.5533	7.21	0.712025	2.63902	3.11666	0.371131	53.8174	0.309927	0.463294	0.217638	4.31691	1.95884	1.89212	13.9288	2.82843	5.38893	0.343885	1.6358	0.228458	0.251739	0.120742	0.400535
miR-1468	#VALUE!	#VALUE!	#VALUE!	0.000263483	0.000196934	0.00718897	0.00191293	0.00519018	0.0169802	0.353553	0.000631032	0.000564789	0.00264962	0.00344806	0.000719858	#VALUE!	#VALUE!	2.12821e-05	0.00458139	0.00230663	0.429283	0.00176025	0.00191293	0.0103087	0.000766195	0.0638133	0.000148217	0.0211969	0.0555527	#VALUE!
miR-1469	#VALUE!	0.000622344	#VALUE!	0.00526263	0.000237465	0.00248938	0.00137153	0.00333061	0.0224056	0.00515433	5.4628e-05	0.00141009	0.000657829	0.0005055	0.000990195	4.92335e-05	0.000101939	0.000304768	0.00634572	0.00282017	0.000886249	0.00922651	0.000821188	0.0337259	0.000653285	0.0727958	0.000223103	#VALUE!	0.000639841	0.000588773
miR-146a	#VALUE!	0.102949	0.0379436	0.123279	0.0733022	0.154963	0.188156	0.323088	0.073812	0.239816	0.018199	0.181747	0.0529216	0.0853775	0.060371	0.0121744	0.0210505	0.02836	0.514057	0.285191	0.0890031	0.757858	0.0625	0.059954	0.0544094	0.170755	0.0511189	0.0214928	0.0708052	0.0514744
miR-146a*	#VALUE!	6.36429	55.7152	284.05	149.086	382.681	1016.93	324.034	144.007	699.413	73.0089	670.921	278.204	247.28	50.2134	2	3.68075	4.53154	770.686	843.357	344.892	1260.69	58.892	38.8542	107.635	136.239	40.2244	328.557	86.2229	11.7127
miR-1470	#VALUE!	0.00323953	0.00808801	0.00878952	0.00988872	0.017579	0.0332616	0.0579118	0.144586	0.0559391	0.00317286	0.0179484	0.0192366	0.0113592	0.0147822	0.000391147	0.00106126	0.00117755	0.0392817	0.0529216	0.0196408	0.076415	0.00961832	0.171943	0.00515433	0.882703	0.0016653	0.0128686	0.00494436	0.00494436
miR-1471	#VALUE!	0.00116941	0.00179724	0.0211969	0.0149885	0.0170983	0.0078125	0.0463914	0.0441942	0.0235195	0.00263132	0.017579	0.0170983	0.0066152	0.00885066	0.000502009	0.000724865	0.000804288	0.0279695	0.0172173	0.0306069	0.0390103	0.00728932	0.0330318	0.00342424	0.163799	0.00116134	0.00866851	0.00461325	0.0030861
miR-147b	#VALUE!	0.049721	0.133972	0.895025	0.211686	1.38511	0.952638	0.61132	0.196146	2.41162	0.164938	2.04202	0.392292	0.607097	0.135842	0.00439476	0.0287559	0.0137922	2.2974	1.65864	2.18859	3.03143	0.450625	0.115824	0.264255	0.547147	0.0902456	0.528509	0.255253	0.0518325
miR-150*	#VALUE!	0.102949	0.0994421	0.535887	0.0802141	0.554785	0.435275	0.737135	1	0.933033	0.0463914	0.574349	0.469761	0.19751	0.119908	0.00903663	0.0162885	0.0187106	1.23971	0.339151	4.62675	2.46229	0.236514	0.586417	0.0769465	1.98618	0.0591286	0.19751	0.137738	0.0579118
miR-1537	#VALUE!	4.31691	11.3924	4.43828	3.11666	8.33973	11.5514	62.2499	3.86375	14.0257	1.27456	6.06287	7.01285	4.65893	12.4666	0.314253	1.19748	0.646176	0.00335377	13.1775	6.63456	16.4498	3.50642	1.32869	1.89212	2.63902	0.619854	7.4127	1.7411	3.16017
miR-1538	#VALUE!	0.000455583	0.00143972	0.00592077	0.00182233	0.0123444	0.00820091	0.0153034	0.017337	0.0136024	0.00100402	0.0203335	0.00421574	0.00515433	0.00151129	6.31876e-05	0.000170257	0.000161073	0.0293601	0.0128686	0.0135084	0.0243489	0.00158643	0.0195052	0.00172403	0.0536603	0.000821188	0.00266805	0.00178483	0.000976562
miR-1539	#VALUE!	0.013139	0.0024213	0.042101	0.020193	0.0295643	0.0257372	0.0567199	0.346277	0.0067542	0.00142977	0.0418102	0.00849012	0.0193704	0.0108212	0.000990195	0.00140035	0.00268661	0.216134	0.0674518	0.015625	0.371131	0.00922651	0.510506	0.00200803	0.986233	0.0115177	0.0024213	0.0217929	0.0142786
miR-154*	#VALUE!	0.0448111	0.073812	0.0536603	0.0376815	0.293209	0.188156	0.325335	0.287175	0.570382	0.0224056	0.137738	0.0319066	0.0571145	0.0409498	0.0127797	0.0191038	0.00372124	0.178006	0.239816	0.236514	0.456916	0.0387409	1.76541	0.0275845	0.283221	0.00704102	0.03125	0.0245183	0.0103804
miR-155*	#VALUE!	1.18921	2.31338	13.0864	4.31691	16	24.9333	17.2677	5.35171	25.9921	3.55537	13.2691	5.16941	4.43828	2.2974	0.124137	0.926588	0.273573	20.2521	17.8766	12.2101	17.8766	2.82843	1.71713	3.65533	5.20537	2.01391	2.49666	2.63902	0.773782
miR-16-1*	#VALUE!	0.168404	0.046714	0.0435857	0.0473661	0.243164	0.19751	1.31039	0.339151	0.219151	0.0245183	0.142595	0.0418102	0.0358968	0.0847878	0.00744248	0.0110485	0.00955188	0.239816	0.392292	0.0877778	1.06437	0.11908	0.378929	0.0134151	0.204476	0.0211969	0.00797666	0.0480273	0.189465
miR-182*	#VALUE!	0.343885	0.264255	0.913831	0.673617	1.26576	2.94854	2.75108	0.784584	6.54322	0.230047	4.11246	0.742262	1.21419	0.420448	0.0236831	0.185565	0.25	5.1337	7.31065	2.15846	10.3388	0.716978	0.403321	0.184284	0.823591	0.264255	1.28343	0.972655	0.90125
miR-1825	#VALUE!	0.00120229	#VALUE!	0.002022	0.00250669	0.00484261	0.00361948	0.00843147	0.00708999	0.0107464	0.00122755	0.00754638	0.0157337	0.000862015	0.000416326	8.28006e-05	0.000206725	0.000128139	0.0162885	0.0155171	0.003545	0.0264608	0.0043644	0.00369554	0.00264962	0.0231957	0.00252413	0.00148019	0.00439476	0.000402144
miR-1826	#VALUE!	0.133972	1.84038	3.13834	2.60268	8.63383	9.44794	8	1.91853	15.2422	1.31951	6.36429	2.96905	4.85678	1.01396	0.036906	0.150726	0.149685	9.44794	5.89708	6.1475	19.0273	1.40444	0.607097	1.12506	2.54912	0.346277	2.77022	2.63902	0.285191
miR-1827	#VALUE!	0.00765172	0.0486978	0.00843147	0.0818996	0.181747	0.283221	0.19751	0.105112	0.590496	0.02836	0.15932	0.115824	0.0769465	0.059954	0.00170029	0.0124303	0.00276214	0.339151	0.210224	0.217638	0.236514	0.0727958	0.0230355	0.0703162	0.108067	0.0129581	0.123279	0.040386	0.0177013
miR-1908	#VALUE!	0.000270891	0.00086801	0.000949858	0.000681027	0.00193963	0.00164238	#VALUE!	0.00155378	0.00461325	0.000169081	0.00151129	0.00085606	0.000509016	0.000352522	1.19718e-05	6.77227e-05	0.000131742	0.00298098	0.00474295	0.00193963	0.00501338	0.000626673	0.000793215	0.000205297	0.00319493	0.000165601	0.00141009	0.000560888	0.000354974
miR-1909	#VALUE!	0.00154305	0.0024551	0.0319066	0.0016538	0.0154099	0.00955188	0.00955188	0.0123444	0.032352	0.00243815	0.0157337	0.00704102	0.00837323	0.000635421	2.09891e-05	0.000194223	0.000135445	0.0480273	0.0277763	0.0123444	0.072293	0.00326206	0.00501338	0.0016538	0.0295643	0.000844275	0.0033076	0.00407213	0.000911165
miR-190b	#VALUE!	1.46409	2.51403	4.19887	1.70527	2.75108	6.45313	27.2843	2.62079	10.7779	0.619854	5.1337	4.62675	3.09513	3.45815	0.0717936	0.381565	0.175556	62.2499	6.32033	5.73582	10.1965	1.72907	0.888843	1.17283	1.69349	0.373712	5.1337	1.22264	0.707107
miR-191*	#VALUE!	0.0033771	0.0044871	0.0665231	0.0295643	0.108819	0.0859714	0.0412346	0.157127	0.233258	0.019915	0.110338	0.0435857	0.0325771	0.00172403	0.000196934	0.001011	0.000465155	0.161544	0.214641	0.145592	0.303549	0.0165159	0.0493776	0.0153034	0.118257	0.0100965	0.019915	0.0321286	0.00825795
miR-1910	#VALUE!	2.14355	3.78423	2.07053	1.93187	3.75809	5.16941	20.393	1.79005	9.57983	0.646176	4.11246	1.81504	2.18859	3.34035	0.106579	0.5	0.230047	5.93809	5.20537	3.36359	9.57983	1.16473	0.757858	0.784584	2.2974	0.360982	1.81504	0.806642	0.933033
miR-1911	#VALUE!	0.00718897	0.00765172	0.0145786	0.013139	0.046714	0.0366511	0.0460709	0.0483614	0.0426888	0.00302259	0.0376815	0.285191	0.0108964	0.00592077	0.000892414	0.00227487	0.00401607	0.0987552	0.267943	0.0330318	0.178006	0.013697	0.0314674	0.00487629	0.230047	0.0100268	0.0138882	0.0188407	0.0231957
miR-1912	#VALUE!	0.0230355	0.0344345	0.105843	0.0358968	0.132127	0.0853775	0.34151	0.120742	0.348686	0.0209051	0.0703162	0.0567199	0.14161	0.0532897	0.00213729	0.00680118	0.00442533	0.184284	0.234881	0.108819	0.130308	0.0180733	0.0480273	0.0268302	0.132127	0.0065695	0.049721	0.0341967	0.0248605
miR-1913	#VALUE!	5.02805	5.27803	6.72717	2.2974	10.1261	19.4271	59.3016	4.56305	51.6251	2.69447	15.7797	7.06162	10.4107	17.0299	1.09429	2.09943	2.46229	232.325	68.5935	30.91	116.162	31.779	11.2356	4.22807	11.7127	2.88786	2.69447	36.5044	46.2057
miR-1914	#VALUE!	0.00680118	0.0270168	0.106579	0.0277763	0.120742	0.0647041	0.277392	0.476319	0.275476	0.0337259	0.184284	0.0665231	0.0712977	0.0246888	0.0120068	0.0289559	0.0155171	0.323088	0.210224	0.327598	0.255253	0.0758872	0.142595	0.0642571	1.3566	0.0536603	0.0511189	0.07966	0.0103804
miR-1915	#VALUE!	494.559	328.557	508.463	347.291	929.3	1807.78	3983.99	1112.82	2164.77	156.498	1200.98	670.921	689.784	666.287	15.455	91.1392	501.463	2352.53	995.999	1379.57	2164.77	357.054	340.144	200.854	826.001	294.067	216.767	1438.15	2876.3
miR-192*	#VALUE!	0.517632	0.732043	0.204476	0.193446	0.757858	0.913831	4.43828	0.166086	1.04247	0.0774817	0.646176	0.353553	0.248273	0.737135	0.0165159	0.072293	0.392292	0.712025	29.2426	0.768438	2.31338	0.426317	0.175556	0.0847878	0.435275	0.0587202	0.339151	0.236514	0.210224
miR-218-1*	#VALUE!	0.00872881	0.00579892	0.00385247	0.00315094	0.0451228	0.0168629	0.0642571	0.0571145	0.0551689	0.00592077	0.0248605	0.017579	0.0064343	0.00248938	0.000173834	0.00161976	0.000904871	0.0225614	0.0633725	0.0228763	0.0902456	0.0135084	0.0328036	0.0041577	0.353553	0.00240458	0.00326206	0.00754638	0.00247218
miR-30a*	#VALUE!	0.00374713	0.0279695	0.0493776	0.0366511	0.0457527	0.0219445	0.303549	11.5514	0.363493	0.0136024	0.0180733	0.0356489	0.098073	0.312083	0.00152181	0.000838443	0.00151129	0.835088	0.125869	0.0110485	0.0953912	0.02836	0.90125	0.0109722	1.89212	0.00319493	16.6795	0.00293994	0.00699238
miR-454*	#VALUE!	0.907519	1.84038	0.82932	0.220676	1.87905	3.18215	4.37717	0.432269	12.5533	0.234881	4.46915	0.870551	0.320856	0.939523	0.03125	0.151774	0.0927827	10.7034	2	3.81055	7.56846	0.602904	0.213159	0.463294	1.64718	0.169576	0.524858	0.697372	0.239816
miR-876-3p	#VALUE!	0.000364953	0.00377319	0.00232267	0.000956465	0.00803214	0.0401071	0.0166308	0.0044871	0.0103804	0.000509016	0.00988872	0.00808801	0.0010911	0.0179484	0.000282395	#VALUE!	0.000440064	0.00533609	0.00878952	0.00401607	0.0275845	0.00112958	0.0024213	0.000461942	0.00592077	0.000793215	0.00212253	0.00180974	0.00026902
miR-923	#VALUE!	8.69388	0.441351	16	1.97247	0.986233	0.25	9.57983	2062.24	2.18859	0.123279	1.30134	0.293209	2.51403	1.04972	0.0802141	0.619854	1.52626	101.829	1.13288	0.373712	28.443	1.65864	30362.4	0.50698	537.455	0.528509	0.00942037	5.1337	50.5626
miR-875-5p	#VALUE!	0.0994421	0.214641	0.0807721	0.111878	0.214641	0.248273	0.972655	0.0836205	0.323088	0.0257372	0.539614	0.153893	0.0314674	0.101532	0.00508337	0.0133224	0.0166308	0.432269	1.08673	0.19751	1.22264	0.11908	0.145592	0.0112807	0.139661	0.0688691	0.0214928	0.123279	0.0231957
miR-924	#VALUE!	0.0896222	0.316439	0.262429	0.112656	0.411796	0.381565	1.59107	0.119908	0.817902	0.0698304	0.34151	0.142595	0.11744	0.332171	0.00728932	0.0409498	0.014082	0.479632	0.356013	0.0583146	0.570382	0.0859714	0.0571145	0.0940779	0.219151	0.0273939	0.151774	0.0504151	0.0620683
miR-30d*	#VALUE!	0.000251004	#VALUE!	0.00407213	0.000809882	0.00544822	0.00739108	0.00491021	0.0595399	0.0160643	0.00107608	0.00508337	0.00367001	0.00227487	0.0017725	2.7504e-05	9.51129e-05	0.000143168	0.0143779	0.00749425	0.0476956	0.0243489	0.0017481	0.0112807	0.000776891	0.0211969	0.000388446	0.0024213	0.00116941	0.000904871
miR-936	#VALUE!	0.0853775	0.314253	0.496546	0.139661	0.566442	0.615572	2.47942	0.25349	1.23114	0.103665	1.08673	0.223756	0.271684	0.348686	0.00975258	0.0392817	0.0197774	1.29235	0.952638	0.514057	1.68179	0.150726	0.151774	0.175556	0.386891	0.0555527	0.223756	0.11908	0.072293
miR-886-3p	#VALUE!	20.5348	10.4107	2.80889	2.94854	4.75683	13.5479	32	6.27667	11.0809	0.959264	5.09824	2.51403	6.49802	10.4831	2.21914	0.846745	3.78423	17.2677	18.1261	16	123.64	5.54044	13.3614	0.5	39.6706	1.20581	0.550953	2.31338	9.25351
miR-889	#VALUE!	0.913831	1.26576	0.0818996	0.106579	1.00696	0.482968	40.5042	1.46409	1.08673	0.179244	0.586417	5.38893	0.0791098	1.09429	0.0559391	0.411796	0.285191	1.43396	1.95884	0.965936	3.605	4.75683	2.32947	0.0818996	4.28709	0.0859714	0.417544	0.293209	0.327598
miR-920	#VALUE!	0.00526263	0.00315094	0.020193	0.0107464	0.0460709	0.0591286	0.0571145	0.0836205	0.0571145	0.00296038	0.046714	0.014885	0.00982042	0.00367001	0.000214015	0.002022	0.000681027	0.0595399	0.0647041	0.036906	0.0813339	0.0143779	0.0638133	0.00467765	0.283221	0.003545	0.00849012	0.00638986	0.00132481
miR-888	#VALUE!	#VALUE!	#VALUE!	#VALUE!	#VALUE!	#VALUE!	3.57621e+06	#VALUE!	#VALUE!	#VALUE!	#VALUE!	#VALUE!	#VALUE!	#VALUE!	#VALUE!	#VALUE!	#VALUE!	#VALUE!	#VALUE!	#VALUE!	#VALUE!	#VALUE!	#VALUE!	#VALUE!	#VALUE!	#VALUE!	#VALUE!	#VALUE!	#VALUE!	#VALUE!
miR-891b	#VALUE!	0.00248938	0.00349619	0.0532897	0.0055627	0.0532897	0.042101	0.0213444	0.013139	0.11344	0.00454974	0.0401071	0.0136024	0.0132304	0.00487629	0.000576657	0.000709948	0.00116941	0.052193	0.30566	0.0382075	0.0708052	0.0128686	0.00364466	0.00885066	0.0165159	0.00210787	0.00897421	0.00916277	0.00261314
miR-922	#VALUE!	0.000530632	0.000584706	0.00141009	0.000509016	0.129408	0.00600342	0.0105253	0.0159533	0.0129581	0.000714886	0.0055627	0.00442533	0.00103942	#VALUE!	2.96831e-05	0.000247549	6.31876e-05	0.00560139	0.00666121	0.0279695	0.0130482	0.000956465	0.00328475	0.000354974	0.0204749	0.000267162	0.00131566	0.00148019	#VALUE!
miR-887	#VALUE!	0.115023	0.210224	0.255253	0.262429	0.336808	0.702222	1.94531	0.817902	1.85318	0.107321	0.655197	0.403321	0.168404	0.216134	0.00955188	0.0463914	0.0260965	0.25	0.702222	0.456916	1.7411	0.297302	0.558644	0.120742	1.38511	0.0620683	0.200267	0.257028	0.0940779
miR-944	#VALUE!	0.210224	0.562529	0.11908	0.211686	0.678302	0.217638	1.28343	0.0712977	0.476319	0.0351581	0.320856	0.167241	0.0871715	0.417544	0.0107464	0.034674	0.558644	1.75321	2.47942	1	2.94854	0.194791	0.363493	0.0354026	0.395021	0.108067	0.121582	0.417544	0.169576
miR-939	#VALUE!	5.81589	20.5348	25.8125	14.42	24.9333	78.7932	145.009	13.5479	88.0347	4.65893	48.1679	46.5271	11.5514	23.9176	0.707107	3.97237	1.85318	62.6829	67.6492	27.0958	118.603	14.6213	5.27803	6.63456	9.31787	2.9897	18.507	5.77572	3.20428
miR-886-5p	#VALUE!	0.200267	0.0927827	0.0281641	0.0441942	0.0595399	0.126745	0.840896	2.56685	0.146604	0.0210505	0.0460709	0.0180733	0.036906	0.0927827	0.0277763	0.00866851	0.013139	0.264255	0.0656073	0.0865693	1.17283	0.0633725	6.36429	0.0113592	14.9285	0.0120904	0.0103087	0.0193704	0.132127
miR-934	#VALUE!	0.0120904	0.0358968	0.0902456	0.0382075	0.234881	0.137738	0.913831	0.146604	0.562529	0.0457527	0.258816	0.150726	0.184284	0.0432847	0.00149049	0.0044871	0.00230663	0.659754	1.51572	0.476319	0.314253	0.0693481	0.174343	0.0332616	0.332171	0.0150928	0.0743254	0.0547879	0.0253829
miR-892b	#VALUE!	1.85318	1.07923	0.641713	0.582367	1.44393	0.598739	10.3388	0.432269	1.08673	0.133972	0.907519	0.486327	1.29235	0.870551	0.204476	0.408951	0.852635	3.83706	4.82323	1.55833	5.93809	0.697372	0.368567	0.316439	1.10957	0.524858	0.236514	1.07177	1.67018
miR-877	#VALUE!	0.882703	1.26576	0.817902	0.493116	0.907519	2.01391	8.22491	3.4822	2.75108	0.190782	1.24833	1.06437	4.78991	1.34723	0.0445016	0.128514	0.115824	1.8025	2.86791	0.864537	3.38698	0.476319	4.31691	0.262429	3.01049	0.145592	1.6245	0.219151	0.234881
miR-891a	#VALUE!	136.239	306.555	530.056	442.643	809.002	1002.93	2288.2	962.071	2062.24	135.298	1120.56	401.707	374.806	294.067	12.295	47.5048	35.7532	1663.49	1924.14	689.784	2628.46	242.191	105.42	167.73	243.875	97.6806	458.253	195.361	99.0442
miR-892a	#VALUE!	0.578344	0.888843	0.277392	0.214641	0.732043	0.503478	5.46416	0.135842	0.742262	0.0915054	0.659754	0.262429	0.450625	0.423373	0.0915054	0.112656	0.176777	2.11404	1.94531	0.539614	3.55537	0.41466	0.10083	0.143587	0.411796	0.149685	0.133046	0.408951	0.76313
miR-885-5p	#VALUE!	286.026	421.679	445.722	302.334	1640.59	724.077	3795.3	207.937	989.119	96.3358	572.051	448.822	352.139	445.722	34.5353	145.009	58.4852	1089.92	1002.93	652.575	962.071	290.018	76.1093	111.43	237.207	70.0348	292.036	263.197	292.036
miR-885-3p	#VALUE!	0.00148019	0.0166308	0.0200535	0.00119398	0.00359448	0.00474295	0.0934281	0.116629	0.0180733	0.000613776	0.00302259	0.00243815	0.00191293	0.014885	0.000904871	0.00167689	0.00126206	0.0219445	0.00205023	0.00541058	0.0180733	0.00187356	0.0651541	0.000495097	0.334482	0.00117755	0.000963118	0.0010911	0.00296038
miR-92b	#VALUE!	439.586	776.047	436.549	160.898	989.119	1002.93	6841.04	380.038	1562.89	103.25	765.363	354.588	178.527	621.668	19.4271	112.206	62.6829	1686.71	1478.58	719.076	2033.85	349.706	91.1392	112.986	388.023	48.5029	119.428	362.039	1136.2
miR-876-5p	#VALUE!	0.00897421	0.0395549	0.102238	0.0217929	0.125	0.11744	0.173139	0.178006	0.269807	0.0228763	0.122428	0.0727958	0.0376815	0.0273939	0.00085606	0.00293994	0.00310756	2.18859	0.135842	0.153893	0.327598	0.0168629	0.0908733	0.0216423	0.444421	0.00749425	0.0248605	0.034674	0.0106722
miR-873	#VALUE!	0.406126	0.952638	0.972655	0.664343	0.986233	2.51403	7.46426	0.707107	3.83706	0.241484	1.37554	1.10191	0.664343	0.882703	0.0412346	0.20733	0.0748424	1.50525	2.07053	0.972655	4.02782	0.646176	0.204476	0.353553	0.411796	0.153893	0.726986	0.281265	0.20733
miR-890	#VALUE!	0.0231957	0.0807721	0.161544	0.0953912	0.269807	0.179244	0.702222	0.108819	0.641713	0.0514744	0.291183	0.285191	0.120742	0.0813339	0.00369554	0.0188407	0.00713931	0.574349	0.358489	0.188156	0.721965	0.07966	0.0871715	0.0575117	0.194791	0.0214928	0.101532	0.0780207	0.0231957
miR-940	#VALUE!	0.329877	1.21419	0.482968	0.368567	1.71713	0.952638	7.67411	0.554785	2.63902	0.150726	0.707107	0.687771	0.578344	0.90125	0.02836	0.130308	0.0780207	1.44393	1.18921	0.737135	2.07053	0.479632	0.185565	0.203063	1.02811	0.0818996	0.702222	0.258816	0.20166
miR-937	#VALUE!	14.723	67.1819	174.853	41.3553	164.279	254.232	364.557	57.68	477.713	40.5042	219.793	79.3413	70.5219	59.7141	2.21914	9.78112	4.25748	648.067	280.139	138.141	298.172	51.9842	15.455	25.6342	75.0614	24.59	48.8403	43.4113	13.8326
miR-875-3p	#VALUE!	0.0883883	0.107321	0.22688	0.07966	0.673617	0.230047	1.40444	0.136787	0.939523	0.0551689	0.632878	0.20166	0.204476	0.137738	0.0112807	0.0395549	0.0272047	1.25701	0.959264	0.466516	1.24833	0.173139	0.052193	0.0818996	0.246558	0.0859714	0.123279	0.171943	0.143587
miR-941	#VALUE!	0.00233883	0.0135084	0.0118415	0.00155378	0.0127797	0.017337	0.0616395	0.0642571	0.0415214	0.00263132	0.014082	0.0103804	0.0395549	0.0126038	0.00044931	0.00105393	0.000755647	0.0272047	0.0266448	0.0100268	0.0507658	0.00734002	0.00704102	0.00131566	0.034674	0.00283979	0.0160643	0.0055627	0.00247218
miR-942	#VALUE!	1.77769	1.22264	0.198884	0.128514	1.02811	1.04972	11.6318	0.438303	1.3566	0.167241	1.01396	0.432269	0.496546	0.697372	0.0279695	0.179244	0.0270168	1.30134	1.20581	1.3566	1.38511	0.180491	0.160428	0.052193	0.965936	0.0532897	0.336808	0.25349	0.127627
miR-938	#VALUE!	0.017337	0.0328036	0.0780207	0.059954	0.161544	0.262429	0.285191	0.0647041	0.358489	0.0341967	0.233258	0.0859714	0.0708052	0.0358968	0.00206449	0.00982042	0.00522628	0.358489	0.34151	0.153893	0.469761	0.0960547	0.0214928	0.0277763	0.120742	0.0151977	0.0587202	0.0344345	0.0123444
miR-935	#VALUE!	9.98664	33.3589	448.822	202.251	786.88	1176.27	302.334	131.599	982.286	59.3016	739.292	302.334	263.197	53.4456	1.31039	4.92458	5.27803	1458.23	608.874	421.679	1160.07	123.64	43.7133	63.1189	212.306	60.5477	225.972	111.43	17.7531
miR-921	#VALUE!	0.0908733	0.108819	0.0967228	0.0953912	0.234881	0.230047	0.959264	0.400535	0.586417	0.0415214	0.160428	0.228458	0.175556	0.160428	0.00533609	0.0122591	0.0118415	0.517632	0.316439	0.180491	0.712025	0.0953912	0.293209	0.0445016	0.752623	0.0197774	0.156041	0.0490365	0.0507658
miR-943	#VALUE!	0.017579	0.0337259	0.0473661	0.0306069	0.795536	0.0688691	0.325335	0.287175	0.176777	0.0476956	0.0758872	0.80107	0.157127	0.0376815	0.0017481	0.0115177	0.00289946	0.174343	0.133046	0.133972	0.285191	0.0563282	0.167241	0.0179484	1.07177	0.0168629	0.0316862	0.0277763	0.0115978
miR-874	#VALUE!	375903	794672	5.02259e+06	492581	1.17971e+06	2.39235e+06	6.67344e+06	610656	1.90321e+06	381150	#VALUE!	817013	1.58934e+06	1.31807e+06	26987.4	279018	200050	3.22657	3.70232e+06	2.06828e+06	1.22816e+07	619180	124864	440872	350730	#VALUE!	360590	175365	228210
miR-933	#VALUE!	0.0236831	0.0563282	0.120742	0.0758872	0.180491	0.438303	0.417544	0.22688	0.482968	0.0625	0.251739	0.112656	0.0947323	0.0947323	0.00179724	0.0100268	0.00344806	0.403321	0.389582	0.193446	0.539614	0.114229	0.0571145	0.0363979	0.144586	0.0371627	0.101532	0.0532897	0.0111254
